# Supplementary material for: Xenon lamps used for fruit surface sterilization can increase the content of total flavonols in leaves of Lactuca sativa L. without any negative effect on net photosynthesis
Source: PLoS One. 2019 Oct 21;14(10):e0223787. doi: 10.1371/journal.pone.0223787 (PMC6802843; doi:10.1371/journal.pone.0223787)
Supplement: S1 File — (ZIP) [file pone.0223787.s002.zip]

Archive with 5 entries (4 files):
- Flavonol+HCA.xlsx
- __MACOSX/
- __MACOSX/._Flavonol+HCA.xlsx
- Fluorescence parameters .xlsx
- __MACOSX/._Fluorescence parameters .xlsx
