# Supplementary material for: Xenon lamps used for fruit surface sterilization can increase the content of total flavonols in leaves of Lactuca sativa L. without any negative effect on net photosynthesis
Source: PLoS One. 2019 Oct 21;14(10):e0223787. doi: 10.1371/journal.pone.0223787 (PMC6802843; doi:10.1371/journal.pone.0223787)
Supplement: S1 File — (ZIP) [file pone.0223787.s002.zip › Flavonol+HCA.xlsx]

## Sheet: Hydroxycinnamic acids
Date	Date code	CraiCemenC	HCA
2018-06-13	D1	C	1.47
2018-06-13	D1	C	0.92
2018-06-13	D1	C	1.11667
2018-06-13	D1	C	0.963333
2018-06-13	D1	C	1.15333
2018-06-13	D1	C	0.956667
2018-06-13	D1	C	1.13333
2018-06-13	D1	C	1.17667
2018-06-13	D1	C	0.91
2018-06-13	D1	C	0.863333
2018-06-13	D1	C	1.43667
2018-06-13	D1	C	1.54333
2018-06-13	D1	C	0.9
2018-06-13	D1	C	0.866667
2018-06-13	D1	C	0.853333
2018-06-13	D1	C	1.02
2018-06-13	D1	C	0.89
2018-06-13	D1	C	1.15333
2018-06-13	D1	C	1.23667
2018-06-13	D1	1P	1.5
2018-06-13	D1	1P	1.38667
2018-06-13	D1	1P	1.54667
2018-06-13	D1	1P	1.33
2018-06-13	D1	1P	1.34333
2018-06-13	D1	1P	1.47
2018-06-13	D1	1P	1.27
2018-06-13	D1	1P	1.24667
2018-06-13	D1	1P	1.35
2018-06-13	D1	1P	1.59333
2018-06-13	D1	1P	1.44333
2018-06-13	D1	1P	1.63667
2018-06-13	D1	1P	1.51667
2018-06-13	D1	1P	1.31333
2018-06-13	D1	1P	1.35667
2018-06-13	D1	1P	1.36
2018-06-13	D1	1P	1.36
2018-06-13	D1	1P	1.22667
2018-06-13	D1	1P	1.32333
2018-06-13	D1	1P	1.25
2018-06-13	D1	2P	1.50333
2018-06-13	D1	2P	1.68667
2018-06-13	D1	2P	1.51667
2018-06-13	D1	2P	1.54
2018-06-13	D1	2P	1.50667
2018-06-13	D1	2P	1.34333
2018-06-13	D1	2P	1.36333
2018-06-13	D1	2P	1.37667
2018-06-13	D1	2P	1.48
2018-06-13	D1	2P	1.35667
2018-06-13	D1	2P	1.49667
2018-06-13	D1	2P	1.44667
2018-06-13	D1	2P	1.46333
2018-06-13	D1	2P	1.51667
2018-06-13	D1	2P	1.48667
2018-06-13	D1	2P	1.31333
2018-06-13	D1	2P	1.09667
2018-06-13	D1	2P	1.50333
2018-06-13	D1	2P	1.40667
2018-06-13	D1	2P	1.58
2018-06-13	D1	3P	1.36667
2018-06-13	D1	3P	1.26667
2018-06-13	D1	3P	1.31
2018-06-13	D1	3P	1.46333
2018-06-13	D1	3P	1.63
2018-06-13	D1	3P	1.45667
2018-06-13	D1	3P	1.54333
2018-06-13	D1	3P	1.57
2018-06-13	D1	3P	1.44333
2018-06-13	D1	3P	1.42
2018-06-13	D1	3P	1.43667
2018-06-13	D1	3P	1.54667
2018-06-13	D1	3P	1.29333
2018-06-13	D1	3P	1.55667
2018-06-13	D1	3P	1.42333
2018-06-13	D1	3P	1.55
2018-06-13	D1	3P	1.62
2018-06-13	D1	3P	1.16333
2018-06-13	D1	3P	1.48
2018-06-13	D1	3P	1.20667
2018-06-13	D1	4P	1.25333
2018-06-13	D1	4P	1.36
2018-06-13	D1	4P	1.58333
2018-06-13	D1	4P	1.56333
2018-06-13	D1	4P	1.53333
2018-06-13	D1	4P	1.49667
2018-06-13	D1	4P	1.50667
2018-06-13	D1	4P	1.34
2018-06-13	D1	4P	1.19333
2018-06-13	D1	4P	1.34667
2018-06-13	D1	4P	1.10333
2018-06-13	D1	4P	1.37667
2018-06-13	D1	4P	1.16667
2018-06-13	D1	4P	1.46667
2018-06-13	D1	4P	1.45667
2018-06-13	D1	4P	1.19333
2018-06-13	D1	4P	1.51
2018-06-13	D1	4P	1.37667
2018-06-13	D1	4P	1.63667
2018-06-13	D1	4P	1.45667
2018-06-13	D1	C	0.893333
2018-06-15	D3	C	0.883333
2018-06-15	D3	C	0.863333
2018-06-15	D3	C	0.926667
2018-06-15	D3	C	0.913333
2018-06-15	D3	C	0.96
2018-06-15	D3	C	0.923333
2018-06-15	D3	C	1.18667
2018-06-15	D3	C	0.916667
2018-06-15	D3	C	1.02667
2018-06-15	D3	C	1.01667
2018-06-15	D3	C	1.10667
2018-06-15	D3	C	1.01333
2018-06-15	D3	C	1.02333
2018-06-15	D3	C	0.81
2018-06-15	D3	C	1.12333
2018-06-15	D3	C	1.09667
2018-06-15	D3	C	1.40667
2018-06-15	D3	C	1.15
2018-06-15	D3	C	1.31
2018-06-15	D3	1P	1.35
2018-06-15	D3	1P	1.22667
2018-06-15	D3	1P	0.936667
2018-06-15	D3	1P	1.34667
2018-06-15	D3	1P	1.13
2018-06-15	D3	1P	1.07
2018-06-15	D3	1P	1.26667
2018-06-15	D3	1P	0.946667
2018-06-15	D3	1P	1.22
2018-06-15	D3	1P	1.08667
2018-06-15	D3	1P	0.96
2018-06-15	D3	1P	1.41
2018-06-15	D3	1P	1.3
2018-06-15	D3	1P	1.06667
2018-06-15	D3	1P	1.17667
2018-06-15	D3	1P	1.20333
2018-06-15	D3	1P	1.06667
2018-06-15	D3	1P	1.40667
2018-06-15	D3	1P	1.32667
2018-06-15	D3	1P	1.26667
2018-06-15	D3	2P	1.25
2018-06-15	D3	2P	1.27667
2018-06-15	D3	2P	1.41667
2018-06-15	D3	2P	1.25
2018-06-15	D3	2P	1.40667
2018-06-15	D3	2P	1.23
2018-06-15	D3	2P	1.44667
2018-06-15	D3	2P	1.32667
2018-06-15	D3	2P	1.47
2018-06-15	D3	2P	1.16667
2018-06-15	D3	2P	1.31667
2018-06-15	D3	2P	1.41333
2018-06-15	D3	2P	1.05
2018-06-15	D3	2P	1.36667
2018-06-15	D3	2P	1.37667
2018-06-15	D3	2P	1.20667
2018-06-15	D3	2P	1.23667
2018-06-15	D3	2P	1.18667
2018-06-15	D3	2P	1.42
2018-06-15	D3	2P	1.17667
2018-06-15	D3	3P	1.17667
2018-06-15	D3	3P	1.17
2018-06-15	D3	3P	1.39
2018-06-15	D3	3P	1.29667
2018-06-15	D3	3P	1.5
2018-06-15	D3	3P	1.26333
2018-06-15	D3	3P	1.35667
2018-06-15	D3	3P	1.29
2018-06-15	D3	3P	0.929
2018-06-15	D3	3P	1.29667
2018-06-15	D3	3P	1.69
2018-06-15	D3	3P	1.04
2018-06-15	D3	3P	1.14
2018-06-15	D3	3P	1.24333
2018-06-15	D3	3P	1.22333
2018-06-15	D3	3P	1.42667
2018-06-15	D3	3P	1.55
2018-06-15	D3	3P	1.05333
2018-06-15	D3	3P	1.39
2018-06-15	D3	3P	1.07667
2018-06-15	D3	4P	1.37333
2018-06-15	D3	4P	1.33667
2018-06-15	D3	4P	1.35
2018-06-15	D3	4P	1.35667
2018-06-15	D3	4P	1.37333
2018-06-15	D3	4P	1.19667
2018-06-15	D3	4P	1.21667
2018-06-15	D3	4P	1.20333
2018-06-15	D3	4P	1.16
2018-06-15	D3	4P	1.32
2018-06-15	D3	4P	1.51667
2018-06-15	D3	4P	1.5
2018-06-15	D3	4P	1.23667
2018-06-15	D3	4P	1.17
2018-06-15	D3	4P	1.45333
2018-06-15	D3	4P	1.19
2018-06-15	D3	4P	1.31667
2018-06-15	D3	4P	1.17667
2018-06-15	D3	4P	1.55333
2018-06-15	D3	4P	1.52667
2018-06-15	D3	C	1.24667
2018-06-18	D6	C	1.59
2018-06-18	D6	C	1.52
2018-06-18	D6	C	1
2018-06-18	D6	C	1.41
2018-06-18	D6	C	1.32667
2018-06-18	D6	C	1.73333
2018-06-18	D6	C	1.24667
2018-06-18	D6	C	1.15333
2018-06-18	D6	C	1.42667
2018-06-18	D6	C	1.48333
2018-06-18	D6	C	1.38667
2018-06-18	D6	C	1.13
2018-06-18	D6	C	1.16
2018-06-18	D6	C	1.20333
2018-06-18	D6	C	1.19333
2018-06-18	D6	C	1.02667
2018-06-18	D6	C	1.78333
2018-06-18	D6	C	1.19333
2018-06-18	D6	C	1.84
2018-06-18	D6	1P	1.46
2018-06-18	D6	1P	1.33667
2018-06-18	D6	1P	1.58667
2018-06-18	D6	1P	1.78333
2018-06-18	D6	1P	1.54
2018-06-18	D6	1P	1.59667
2018-06-18	D6	1P	1.17667
2018-06-18	D6	1P	1.72333
2018-06-18	D6	1P	1.22
2018-06-18	D6	1P	1.50333
2018-06-18	D6	1P	1.55667
2018-06-18	D6	1P	1.65333
2018-06-18	D6	1P	1.13667
2018-06-18	D6	1P	1.24333
2018-06-18	D6	1P	1.44
2018-06-18	D6	1P	1.39333
2018-06-18	D6	1P	1.49667
2018-06-18	D6	1P	1.32667
2018-06-18	D6	1P	1.46667
2018-06-18	D6	1P	1.54333
2018-06-18	D6	2P	1.26333
2018-06-18	D6	2P	1.91667
2018-06-18	D6	2P	1.55
2018-06-18	D6	2P	1.47
2018-06-18	D6	2P	1.28667
2018-06-18	D6	2P	1.52
2018-06-18	D6	2P	1.58333
2018-06-18	D6	2P	1.33333
2018-06-18	D6	2P	1.54667
2018-06-18	D6	2P	1.42
2018-06-18	D6	2P	1.74667
2018-06-18	D6	2P	1.24333
2018-06-18	D6	2P	1.48
2018-06-18	D6	2P	1.23667
2018-06-18	D6	2P	1.18333
2018-06-18	D6	2P	1.69667
2018-06-18	D6	2P	1.57333
2018-06-18	D6	2P	1.15
2018-06-18	D6	2P	1.34667
2018-06-18	D6	2P	1.25667
2018-06-18	D6	3P	1.31
2018-06-18	D6	3P	1.42
2018-06-18	D6	3P	1.31
2018-06-18	D6	3P	1.64
2018-06-18	D6	3P	1.67333
2018-06-18	D6	3P	1.34667
2018-06-18	D6	3P	1.06
2018-06-18	D6	3P	1.06333
2018-06-18	D6	3P	1.10667
2018-06-18	D6	3P	1.75667
2018-06-18	D6	3P	1.68667
2018-06-18	D6	3P	1.61333
2018-06-18	D6	3P	1.47333
2018-06-18	D6	3P	1.41
2018-06-18	D6	3P	1.54333
2018-06-18	D6	3P	1.73333
2018-06-18	D6	3P	1.57667
2018-06-18	D6	3P	1.61333
2018-06-18	D6	3P	1.40667
2018-06-18	D6	3P	1.43667
2018-06-18	D6	4P	1.51667
2018-06-18	D6	4P	1.53667
2018-06-18	D6	4P	1.79
2018-06-18	D6	4P	1.64333
2018-06-18	D6	4P	1.56667
2018-06-18	D6	4P	1.22667
2018-06-18	D6	4P	1.44
2018-06-18	D6	4P	1.4
2018-06-18	D6	4P	1.35
2018-06-18	D6	4P	1.26
2018-06-18	D6	4P	1.46333
2018-06-18	D6	4P	1.43333
2018-06-18	D6	4P	1.13333
2018-06-18	D6	4P	1.51
2018-06-18	D6	4P	1.69333
2018-06-18	D6	4P	1.19
2018-06-18	D6	4P	1.18333
2018-06-18	D6	4P	1.49667
2018-06-18	D6	4P	1.42
2018-06-18	D6	4P	1.40333
2018-06-18	D6	C	1.13
2018-06-20	D8	C	1.67333
2018-06-20	D8	C	1.16
2018-06-20	D8	C	1.3
2018-06-20	D8	C	1.07333
2018-06-20	D8	C	1.22333
2018-06-20	D8	C	1.27667
2018-06-20	D8	C	1.34
2018-06-20	D8	C	1.40333
2018-06-20	D8	C	1.3
2018-06-20	D8	C	1.33
2018-06-20	D8	C	1.35
2018-06-20	D8	C	1.43667
2018-06-20	D8	C	1.26
2018-06-20	D8	C	1.17
2018-06-20	D8	C	1.32667
2018-06-20	D8	C	1.31
2018-06-20	D8	C	1.25
2018-06-20	D8	C	1.16333
2018-06-20	D8	C	1.30333
2018-06-20	D8	1P	1.42
2018-06-20	D8	1P	1.34333
2018-06-20	D8	1P	1.24333
2018-06-20	D8	1P	1.21333
2018-06-20	D8	1P	1.46667
2018-06-20	D8	1P	1.62667
2018-06-20	D8	1P	1.39
2018-06-20	D8	1P	1.43667
2018-06-20	D8	1P	1.36
2018-06-20	D8	1P	1.26
2018-06-20	D8	1P	1.43667
2018-06-20	D8	1P	1.65
2018-06-20	D8	1P	1.28333
2018-06-20	D8	1P	1.4
2018-06-20	D8	1P	1.34667
2018-06-20	D8	1P	1.57
2018-06-20	D8	1P	1.25333
2018-06-20	D8	1P	1.25333
2018-06-20	D8	1P	1.26333
2018-06-20	D8	1P	1.48667
2018-06-20	D8	2P	1.45333
2018-06-20	D8	2P	1.35
2018-06-20	D8	2P	1.23333
2018-06-20	D8	2P	1.23
2018-06-20	D8	2P	1.48667
2018-06-20	D8	2P	1.36
2018-06-20	D8	2P	1.86
2018-06-20	D8	2P	1.3
2018-06-20	D8	2P	1.67
2018-06-20	D8	2P	1.51667
2018-06-20	D8	2P	1.43
2018-06-20	D8	2P	1.25333
2018-06-20	D8	2P	1.62
2018-06-20	D8	2P	1.47667
2018-06-20	D8	2P	1.56667
2018-06-20	D8	2P	1.28
2018-06-20	D8	2P	1.22
2018-06-20	D8	2P	1.25333
2018-06-20	D8	2P	1.24
2018-06-20	D8	2P	1.56667
2018-06-20	D8	3P	1.20667
2018-06-20	D8	3P	1.21333
2018-06-20	D8	3P	1.53667
2018-06-20	D8	3P	1.19667
2018-06-20	D8	3P	1.26667
2018-06-20	D8	3P	1.28333
2018-06-20	D8	3P	1.36333
2018-06-20	D8	3P	1.44
2018-06-20	D8	3P	1.48667
2018-06-20	D8	3P	1.35
2018-06-20	D8	3P	1.47333
2018-06-20	D8	3P	1.49667
2018-06-20	D8	3P	1.36667
2018-06-20	D8	3P	1.39
2018-06-20	D8	3P	1.64667
2018-06-20	D8	3P	1.45
2018-06-20	D8	3P	1.42
2018-06-20	D8	3P	1.44333
2018-06-20	D8	3P	1.50333
2018-06-20	D8	3P	1.43333
2018-06-20	D8	4P	1.36
2018-06-20	D8	4P	1.38333
2018-06-20	D8	4P	1.42333
2018-06-20	D8	4P	1.70667
2018-06-20	D8	4P	1.46333
2018-06-20	D8	4P	1.44667
2018-06-20	D8	4P	1.4
2018-06-20	D8	4P	1.43
2018-06-20	D8	4P	1.40667
2018-06-20	D8	4P	1.75
2018-06-20	D8	4P	1.56333
2018-06-20	D8	4P	1.53667
2018-06-20	D8	4P	1.55667
2018-06-20	D8	4P	1.53333
2018-06-20	D8	4P	1.64667
2018-06-20	D8	4P	1.50667
2018-06-20	D8	4P	1.43
2018-06-20	D8	4P	1.42667
2018-06-20	D8	4P	1.43333
2018-06-20	D8	4P	1.53667

## Sheet: Flavonol-trial one
Date	Date code	CraiCemenC	Flavo
2018-06-13	D1	C	0
2018-06-13	D1	C	0
2018-06-13	D1	C	0
2018-06-13	D1	C	0
2018-06-13	D1	C	0.01
2018-06-13	D1	C	0
2018-06-13	D1	C	0
2018-06-13	D1	C	0
2018-06-13	D1	C	0
2018-06-13	D1	C	0
2018-06-13	D1	C	0
2018-06-13	D1	C	0
2018-06-13	D1	C	0
2018-06-13	D1	C	0
2018-06-13	D1	C	0
2018-06-13	D1	C	0
2018-06-13	D1	C	0
2018-06-13	D1	C	0
2018-06-13	D1	C	0
2018-06-13	D1	C	0
2018-06-13	D1	1P	0.02
2018-06-13	D1	1P	0.02
2018-06-13	D1	1P	0
2018-06-13	D1	1P	0
2018-06-13	D1	1P	0
2018-06-13	D1	1P	0
2018-06-13	D1	1P	0.0466667
2018-06-13	D1	1P	0
2018-06-13	D1	1P	0.02
2018-06-13	D1	1P	0
2018-06-13	D1	1P	0
2018-06-13	D1	1P	0
2018-06-13	D1	1P	0
2018-06-13	D1	1P	0
2018-06-13	D1	1P	0
2018-06-13	D1	1P	0
2018-06-13	D1	1P	0
2018-06-13	D1	1P	0.00333333
2018-06-13	D1	1P	0
2018-06-13	D1	1P	0
2018-06-13	D1	2P	0.0166667
2018-06-13	D1	2P	0
2018-06-13	D1	2P	0.00333333
2018-06-13	D1	2P	0
2018-06-13	D1	2P	0
2018-06-13	D1	2P	0
2018-06-13	D1	2P	0.00333333
2018-06-13	D1	2P	0
2018-06-13	D1	2P	0.0133333
2018-06-13	D1	2P	0
2018-06-13	D1	2P	0
2018-06-13	D1	2P	0.00666667
2018-06-13	D1	2P	0.00666667
2018-06-13	D1	2P	0.01
2018-06-13	D1	2P	0
2018-06-13	D1	2P	0
2018-06-13	D1	2P	0.0266667
2018-06-13	D1	2P	0
2018-06-13	D1	2P	0
2018-06-13	D1	2P	0.01
2018-06-13	D1	3P	0.02
2018-06-13	D1	3P	0
2018-06-13	D1	3P	0
2018-06-13	D1	3P	0.00666667
2018-06-13	D1	3P	0.05
2018-06-13	D1	3P	0.00333333
2018-06-13	D1	3P	0.01
2018-06-13	D1	3P	0
2018-06-13	D1	3P	0
2018-06-13	D1	3P	0
2018-06-13	D1	3P	0
2018-06-13	D1	3P	0
2018-06-13	D1	3P	0.0433333
2018-06-13	D1	3P	0.0233333
2018-06-13	D1	3P	0
2018-06-13	D1	3P	0.00666667
2018-06-13	D1	3P	0
2018-06-13	D1	3P	0
2018-06-13	D1	3P	0.00333333
2018-06-13	D1	3P	0.0266667
2018-06-13	D1	4P	0.0233333
2018-06-13	D1	4P	0.0366667
2018-06-13	D1	4P	0.0433333
2018-06-13	D1	4P	0.03
2018-06-13	D1	4P	0.0333333
2018-06-13	D1	4P	0.09
2018-06-13	D1	4P	0.01
2018-06-13	D1	4P	0.02
2018-06-13	D1	4P	0
2018-06-13	D1	4P	0.02
2018-06-13	D1	4P	0.02
2018-06-13	D1	4P	0.143333
2018-06-13	D1	4P	0.0766667
2018-06-13	D1	4P	0.0166667
2018-06-13	D1	4P	0.00333333
2018-06-13	D1	4P	0
2018-06-13	D1	4P	0.07
2018-06-13	D1	4P	0.106667
2018-06-13	D1	4P	0.05
2018-06-13	D1	4P	0.04
2018-06-15	D3	C	0
2018-06-15	D3	C	0
2018-06-15	D3	C	0
2018-06-15	D3	C	0
2018-06-15	D3	C	0
2018-06-15	D3	C	0.00666667
2018-06-15	D3	C	0.00666667
2018-06-15	D3	C	0.00666667
2018-06-15	D3	C	0
2018-06-15	D3	C	0
2018-06-15	D3	C	0
2018-06-15	D3	C	0
2018-06-15	D3	C	0
2018-06-15	D3	C	0.04
2018-06-15	D3	C	0
2018-06-15	D3	C	0
2018-06-15	D3	C	0.00333333
2018-06-15	D3	C	0
2018-06-15	D3	C	0.00666667
2018-06-15	D3	C	0.0166667
2018-06-15	D3	1P	0
2018-06-15	D3	1P	0.00333333
2018-06-15	D3	1P	0.00666667
2018-06-15	D3	1P	0.0133333
2018-06-15	D3	1P	0
2018-06-15	D3	1P	0
2018-06-15	D3	1P	0
2018-06-15	D3	1P	0
2018-06-15	D3	1P	0
2018-06-15	D3	1P	0
2018-06-15	D3	1P	0
2018-06-15	D3	1P	0.00666667
2018-06-15	D3	1P	0
2018-06-15	D3	1P	0.0166667
2018-06-15	D3	1P	0.04
2018-06-15	D3	1P	0
2018-06-15	D3	1P	0
2018-06-15	D3	1P	0
2018-06-15	D3	1P	0.00333333
2018-06-15	D3	1P	0.0166667
2018-06-15	D3	2P	0
2018-06-15	D3	2P	0
2018-06-15	D3	2P	0
2018-06-15	D3	2P	0
2018-06-15	D3	2P	0
2018-06-15	D3	2P	0
2018-06-15	D3	2P	0
2018-06-15	D3	2P	0
2018-06-15	D3	2P	0.04
2018-06-15	D3	2P	0
2018-06-15	D3	2P	0
2018-06-15	D3	2P	0.01
2018-06-15	D3	2P	0
2018-06-15	D3	2P	0
2018-06-15	D3	2P	0.03
2018-06-15	D3	2P	0
2018-06-15	D3	2P	0
2018-06-15	D3	2P	0
2018-06-15	D3	2P	0
2018-06-15	D3	2P	0
2018-06-15	D3	3P	0
2018-06-15	D3	3P	0.03
2018-06-15	D3	3P	0.0733333
2018-06-15	D3	3P	0
2018-06-15	D3	3P	0
2018-06-15	D3	3P	0
2018-06-15	D3	3P	0.00666667
2018-06-15	D3	3P	0
2018-06-15	D3	3P	0.0333333
2018-06-15	D3	3P	0
2018-06-15	D3	3P	0.0433333
2018-06-15	D3	3P	0
2018-06-15	D3	3P	0.00333333
2018-06-15	D3	3P	0.0166667
2018-06-15	D3	3P	0.00666667
2018-06-15	D3	3P	0.0166667
2018-06-15	D3	3P	0.0133333
2018-06-15	D3	3P	0.0866667
2018-06-15	D3	3P	0
2018-06-15	D3	3P	0.05
2018-06-15	D3	4P	0.08
2018-06-15	D3	4P	0.01
2018-06-15	D3	4P	0.01
2018-06-15	D3	4P	0.0733333
2018-06-15	D3	4P	0
2018-06-15	D3	4P	0.05
2018-06-15	D3	4P	0.0366667
2018-06-15	D3	4P	0
2018-06-15	D3	4P	0.0666667
2018-06-15	D3	4P	0.0766667
2018-06-15	D3	4P	0.04
2018-06-15	D3	4P	0.05
2018-06-15	D3	4P	0.0233333
2018-06-15	D3	4P	0.0333333
2018-06-15	D3	4P	0.123333
2018-06-15	D3	4P	0.0233333
2018-06-15	D3	4P	0.09
2018-06-15	D3	4P	0.0366667
2018-06-15	D3	4P	0.04
2018-06-15	D3	4P	0.05
2018-06-18	D6	C	0
2018-06-18	D6	C	0.02
2018-06-18	D6	C	0.03
2018-06-18	D6	C	0.00333333
2018-06-18	D6	C	0.00333333
2018-06-18	D6	C	0.00333333
2018-06-18	D6	C	0
2018-06-18	D6	C	0.00333333
2018-06-18	D6	C	0
2018-06-18	D6	C	0.0133333
2018-06-18	D6	C	0
2018-06-18	D6	C	0.00333333
2018-06-18	D6	C	0
2018-06-18	D6	C	0
2018-06-18	D6	C	0.0166667
2018-06-18	D6	C	0
2018-06-18	D6	C	0
2018-06-18	D6	C	0
2018-06-18	D6	C	0.02
2018-06-18	D6	C	0.0433333
2018-06-18	D6	1P	0
2018-06-18	D6	1P	0
2018-06-18	D6	1P	0
2018-06-18	D6	1P	0
2018-06-18	D6	1P	0
2018-06-18	D6	1P	0
2018-06-18	D6	1P	0
2018-06-18	D6	1P	0.0166667
2018-06-18	D6	1P	0.034
2018-06-18	D6	1P	0.00333333
2018-06-18	D6	1P	0.0333333
2018-06-18	D6	1P	0.01
2018-06-18	D6	1P	0.01
2018-06-18	D6	1P	0
2018-06-18	D6	1P	0.00666667
2018-06-18	D6	1P	0.00666667
2018-06-18	D6	1P	0.0703333
2018-06-18	D6	1P	0.0666667
2018-06-18	D6	1P	0.01
2018-06-18	D6	1P	0.0633333
2018-06-18	D6	2P	0.01
2018-06-18	D6	2P	0.00333333
2018-06-18	D6	2P	0.00333333
2018-06-18	D6	2P	0.07
2018-06-18	D6	2P	0
2018-06-18	D6	2P	0.0433333
2018-06-18	D6	2P	0.03
2018-06-18	D6	2P	0
2018-06-18	D6	2P	0.0966667
2018-06-18	D6	2P	0
2018-06-18	D6	2P	0.0366667
2018-06-18	D6	2P	0.03
2018-06-18	D6	2P	0.0466667
2018-06-18	D6	2P	0.02
2018-06-18	D6	2P	0.0366667
2018-06-18	D6	2P	0.02
2018-06-18	D6	2P	0.02
2018-06-18	D6	2P	0.0133333
2018-06-18	D6	2P	0.0466667
2018-06-18	D6	2P	0.0566667
2018-06-18	D6	3P	0
2018-06-18	D6	3P	0.0333333
2018-06-18	D6	3P	0.0166667
2018-06-18	D6	3P	0.06
2018-06-18	D6	3P	0
2018-06-18	D6	3P	0.0433333
2018-06-18	D6	3P	0.03
2018-06-18	D6	3P	0
2018-06-18	D6	3P	0.0333333
2018-06-18	D6	3P	0.00333333
2018-06-18	D6	3P	0.07
2018-06-18	D6	3P	0.0466667
2018-06-18	D6	3P	0.0433333
2018-06-18	D6	3P	0.00333333
2018-06-18	D6	3P	0.0333333
2018-06-18	D6	3P	0.03
2018-06-18	D6	3P	0.03
2018-06-18	D6	3P	0.05
2018-06-18	D6	3P	0.06
2018-06-18	D6	3P	0.0833333
2018-06-18	D6	4P	0.0466667
2018-06-18	D6	4P	0.1
2018-06-18	D6	4P	0.0133333
2018-06-18	D6	4P	0.00666667
2018-06-18	D6	4P	0.0766667
2018-06-18	D6	4P	0.0766667
2018-06-18	D6	4P	0.06
2018-06-18	D6	4P	0.137333
2018-06-18	D6	4P	0.12
2018-06-18	D6	4P	0.0133333
2018-06-18	D6	4P	0.0366667
2018-06-18	D6	4P	0.02
2018-06-18	D6	4P	0.08
2018-06-18	D6	4P	0.09
2018-06-18	D6	4P	0
2018-06-18	D6	4P	0.00333333
2018-06-18	D6	4P	0.0266667
2018-06-18	D6	4P	0.0566667
2018-06-18	D6	4P	0.0166667
2018-06-18	D6	4P	0.01
2018-06-20	D8	C	0
2018-06-20	D8	C	0
2018-06-20	D8	C	0.00666667
2018-06-20	D8	C	0
2018-06-20	D8	C	0
2018-06-20	D8	C	0
2018-06-20	D8	C	0.03
2018-06-20	D8	C	0.0366667
2018-06-20	D8	C	0.06
2018-06-20	D8	C	0.0166667
2018-06-20	D8	C	0
2018-06-20	D8	C	0.01
2018-06-20	D8	C	0
2018-06-20	D8	C	0.0466667
2018-06-20	D8	C	0
2018-06-20	D8	C	0.01
2018-06-20	D8	C	0.05
2018-06-20	D8	C	0.0266667
2018-06-20	D8	C	0.01
2018-06-20	D8	C	0
2018-06-20	D8	1P	0.01
2018-06-20	D8	1P	0.0233333
2018-06-20	D8	1P	0
2018-06-20	D8	1P	0
2018-06-20	D8	1P	0.00666667
2018-06-20	D8	1P	0.01
2018-06-20	D8	1P	0.00333333
2018-06-20	D8	1P	0
2018-06-20	D8	1P	0
2018-06-20	D8	1P	0.00333333
2018-06-20	D8	1P	0.0266667
2018-06-20	D8	1P	0.01
2018-06-20	D8	1P	0
2018-06-20	D8	1P	0.01
2018-06-20	D8	1P	0.05
2018-06-20	D8	1P	0
2018-06-20	D8	1P	0
2018-06-20	D8	1P	0
2018-06-20	D8	1P	0.0166667
2018-06-20	D8	1P	0
2018-06-20	D8	2P	0.0133333
2018-06-20	D8	2P	0.02
2018-06-20	D8	2P	0.0233333
2018-06-20	D8	2P	0
2018-06-20	D8	2P	0
2018-06-20	D8	2P	0
2018-06-20	D8	2P	0
2018-06-20	D8	2P	0
2018-06-20	D8	2P	0
2018-06-20	D8	2P	0
2018-06-20	D8	2P	0.06
2018-06-20	D8	2P	0
2018-06-20	D8	2P	0.0366667
2018-06-20	D8	2P	0
2018-06-20	D8	2P	0.03
2018-06-20	D8	2P	0.0266667
2018-06-20	D8	2P	0.0166667
2018-06-20	D8	2P	0.02
2018-06-20	D8	2P	0
2018-06-20	D8	2P	0
2018-06-20	D8	3P	0.04
2018-06-20	D8	3P	0.0466667
2018-06-20	D8	3P	0.0733333
2018-06-20	D8	3P	0.0566667
2018-06-20	D8	3P	0.0433333
2018-06-20	D8	3P	0
2018-06-20	D8	3P	0
2018-06-20	D8	3P	0
2018-06-20	D8	3P	0.0933333
2018-06-20	D8	3P	0.0133333
2018-06-20	D8	3P	0.116667
2018-06-20	D8	3P	0.02
2018-06-20	D8	3P	0.08
2018-06-20	D8	3P	0.0166667
2018-06-20	D8	3P	0.0833333
2018-06-20	D8	3P	0
2018-06-20	D8	3P	0.01
2018-06-20	D8	3P	0
2018-06-20	D8	3P	0.03
2018-06-20	D8	3P	0
2018-06-20	D8	4P	0.03
2018-06-20	D8	4P	0.05
2018-06-20	D8	4P	0.0433333
2018-06-20	D8	4P	0.0433333
2018-06-20	D8	4P	0.1
2018-06-20	D8	4P	0.13
2018-06-20	D8	4P	0.0166667
2018-06-20	D8	4P	0.0233333
2018-06-20	D8	4P	0.0666667
2018-06-20	D8	4P	0.0666667
2018-06-20	D8	4P	0.0366667
2018-06-20	D8	4P	0.136667
2018-06-20	D8	4P	0.126667
2018-06-20	D8	4P	0.13
2018-06-20	D8	4P	0.1
2018-06-20	D8	4P	0.143333
2018-06-20	D8	4P	0.16
2018-06-20	D8	4P	0.11
2018-06-20	D8	4P	0.146667
2018-06-20	D8	4P	0.106667

## Sheet: Flavonol-trial two
Date code	Modalité	FLAVO
D1	1P	0
D1	1P	0
D1	1P	0.00666667
D1	1P	0.0666667
D1	1P	0.00333333
D1	1P	0.123333
D1	1P	0.0166667
D1	1P	0
D1	1P	0
D1	1P	0.0566667
D1	1P	0
D1	1P	0
D1	1P	0
D1	1P	0.01
D1	1P	0
D1	1P	0.00666667
D1	1P	0
D1	1P	0.0933333
D1	1P	0.03
D1	1P	0.06
D1	2P	0.08
D1	2P	0.0366667
D1	2P	0.06
D1	2P	0.0433333
D1	2P	0.133333
D1	2P	0.08
D1	2P	0
D1	2P	0.106667
D1	2P	0.0166667
D1	2P	0.00333333
D1	2P	0
D1	2P	0.0666667
D1	2P	0
D1	2P	0
D1	2P	0.11
D1	2P	0.0333333
D1	2P	0.08
D1	2P	0
D1	2P	0.0166667
D1	2P	0.0876667
D1	3P	0.123333
D1	3P	0
D1	3P	0.08
D1	3P	0
D1	3P	0.0166667
D1	3P	0.113333
D1	3P	0
D1	3P	0
D1	3P	0.08
D1	3P	0
D1	3P	0.0633333
D1	3P	0.0266667
D1	3P	0.0833333
D1	3P	0
D1	3P	0
D1	3P	0.07
D1	3P	0.0266667
D1	3P	0.106667
D1	3P	0.0366667
D1	3P	0.05
D1	4P	0.04
D1	4P	0.0633333
D1	4P	0.0433333
D1	4P	0.02
D1	4P	0
D1	4P	0.0933333
D1	4P	0
D1	4P	0.00333333
D1	4P	0
D1	4P	0.136667
D1	4P	0.01
D1	4P	0.08
D1	4P	0
D1	4P	0
D1	4P	0
D1	4P	0.0133333
D1	4P	0.0166667
D1	4P	0
D1	4P	0
D1	4P	0.01
D1	T	0.0133333
D1	T	0
D1	T	0.01
D1	T	0.0133333
D1	T	0.08
D1	T	0
D1	T	0
D1	T	0.00333333
D1	T	0.0133333
D1	T	0.0733333
D1	T	0
D1	T	0
D1	T	0
D1	T	0
D1	T	0.0133333
D1	T	0.0666667
D1	T	0.00666667
D1	T	0
D1	T	0.0266667
D1	T	0
D3	4P	0
D3	4P	0.12
D3	4P	0.156667
D3	4P	0.24
D3	4P	0.1
D3	3P	0.0166667
D3	3P	0.0433333
D3	3P	0.0533333
D3	3P	0.08
D3	3P	0.02
D3	1P	0
D3	1P	0.08
D3	1P	0.01
D3	1P	0.126667
D3	T	0.04
D3	T	0.0133333
D3	T	0.03
D3	T	0
D3	T	0.0466667
D3	2P	0
D3	2P	0.0666667
D3	2P	0.206667
D3	2P	0.113333
D3	2P	0.18
D3	1P	0.00666667
D3	1P	0.0333333
D3	1P	0.0633333
D3	1P	0.0833333
D3	1P	0.00333333
D3	3P	0.103333
D3	3P	0.05
D3	3P	0.0566667
D3	3P	0.19
D3	3P	0.12
D3	T	0.0533333
D3	T	0.00333333
D3	T	0.0666667
D3	T	0.0266667
D3	T	0.02
D3	4P	0.1
D3	4P	0.0433333
D3	4P	0.316667
D3	4P	0.0866667
D3	4P	0.103333
D3	2P	0.085
D3	2P	0.1
D3	2P	0.0866667
D3	2P	0.143333
D3	2P	0.13
D3	1P	0.2
D3	1P	0.1
D3	1P	0.12
D3	1P	0
D3	1P	0.193333
D3	T	0.0366667
D3	T	0
D3	T	0.06
D3	T	0.05
D3	T	0.02
D3	2P	0.1
D3	2P	0.103333
D3	2P	0.0366667
D3	2P	0.126667
D3	2P	0.0966667
D3	4P	0.133333
D3	4P	0.025
D3	4P	0.0433333
D3	4P	0.0666667
D3	4P	0.123333
D3	3P	0.0333333
D3	3P	0.126667
D3	3P	0.08
D3	3P	0.133333
D3	3P	0.103333
D3	2P	0.0733333
D3	2P	0.0933333
D3	2P	0.18
D3	2P	0.12
D3	2P	0.123333
D3	3P	0.116667
D3	3P	0.103333
D3	3P	0.12
D3	3P	0.07
D3	3P	0.0533333
D3	T	0.113333
D3	T	0.0433333
D3	T	0.0633333
D3	T	0.0366667
D3	T	0.07
D3	1P	0.0466667
D3	1P	0.0666667
D3	1P	0.153333
D3	1P	0.0866667
D3	1P	0.07
D3	4P	0.0366667
D3	4P	0.136667
D3	4P	0.0466667
D3	4P	0
D3	4P	0.0933333
D6	2P	0.126667
D6	2P	0.2
D6	2P	0.0866667
D6	2P	0.103333
D6	2P	0
D6	3P	0.13
D6	3P	0.0833333
D6	3P	0.0833333
D6	3P	0.126667
D6	3P	0.1
D6	1P	0.03
D6	1P	0.136667
D6	1P	0.256667
D6	1P	0.193333
D6	1P	0.156667
D6	4P	0.16
D6	4P	0.103333
D6	4P	0.103333
D6	4P	0.1
D6	4P	0.02
D6	T	0.13
D6	T	0.08
D6	T	0.0833333
D6	T	0.05
D6	T	0
D6	1P	0.00333333
D6	1P	0.1
D6	1P	0.0933333
D6	1P	0.02
D6	1P	0.0866667
D6	3P	0.106667
D6	3P	0.0866667
D6	3P	0.08
D6	3P	0.276667
D6	3P	0.133333
D6	T	0
D6	T	0.07
D6	T	0.143333
D6	T	0.0933333
D6	T	0.0533333
D6	4P	0.0833333
D6	4P	0.07
D6	4P	0.0666667
D6	4P	0.0666667
D6	4P	0.116667
D6	2P	0.16
D6	2P	0.113333
D6	2P	0.113333
D6	2P	0.196667
D6	2P	0.0966667
D6	T	0
D6	T	0.06
D6	T	0.0533333
D6	T	0.136667
D6	T	0.0833333
D6	3P	0.0933333
D6	3P	0.0366667
D6	3P	0.15
D6	3P	0.0766667
D6	3P	0.116667
D6	2P	0.0533333
D6	2P	0.113333
D6	2P	0.07
D6	2P	0.113333
D6	2P	0.05
D6	4P	0.0466667
D6	4P	0.0533333
D6	4P	0.0633333
D6	4P	0.0866667
D6	4P	0.126667
D6	1P	0.113333
D6	1P	0.03
D6	1P	0.173333
D6	1P	0.0833333
D6	1P	0.143333
D6	T	0.136667
D6	T	0.01
D6	T	0.09
D6	T	0.0266667
D6	T	0.05
D6	3P	0.1
D6	3P	0.1
D6	3P	0.196667
D6	3P	0.133333
D6	3P	0.15
D6	4P	0.0966667
D6	4P	0.06
D6	4P	0.12
D6	4P	0.183333
D6	4P	0.0633333
D6	2P	0.16
D6	2P	0.08
D6	2P	0.11
D6	2P	0.12
D6	2P	0.16
D6	1P	0.04
D6	1P	0.176667
D6	1P	0.103333
D6	1P	0.05
D6	1P	0.103333
D8	2P	0.0766667
D8	2P	0.0466667
D8	2P	0.11
D8	2P	0.133333
D8	2P	0.233333
D8	4P	0.12
D8	4P	0.12
D8	4P	0.0666667
D8	4P	0.12
D8	4P	0.146667
D8	T	0
D8	T	0.09
D8	T	0.143333
D8	T	0.0533333
D8	T	0.0266667
D8	3P	0.106667
D8	3P	0.0266667
D8	3P	0.12
D8	3P	0.09
D8	3P	0.14
D8	1P	0.0666667
D8	1P	0.116667
D8	1P	0.0966667
D8	1P	0.173333
D8	1P	0.00666667
D8	T	0.0933333
D8	T	0
D8	T	0.0566667
D8	T	0.12
D8	T	0
D8	3P	0.09
D8	3P	0.15
D8	3P	0.09
D8	3P	0.22
D8	3P	0.14
D8	1P	0.126667
D8	1P	0.163333
D8	1P	0.0833333
D8	1P	0.163333
D8	1P	0.106667
D8	4P	0.14
D8	4P	0.143333
D8	4P	0.00666667
D8	4P	0.09
D8	4P	0.156667
D8	2P	0.1
D8	2P	0.143333
D8	2P	0.02
D8	2P	0.116667
D8	2P	0.196667
D8	1P	0.136667
D8	1P	0.156667
D8	1P	0.0433333
D8	1P	0.166667
D8	1P	0.116667
D8	3P	0.0466667
D8	3P	0.0933333
D8	3P	0.0733333
D8	3P	0.02
D8	3P	0.173333
D8	4P	0.07
D8	4P	0.126667
D8	4P	0.19
D8	4P	0.0833333
D8	4P	0.0933333
D8	T	0.11
D8	T	0.0866667
D8	T	0.126667
D8	T	0.113333
D8	T	0.0933333
D8	2P	0.0933333
D8	2P	0.0466667
D8	2P	0.11
D8	2P	0.123333
D8	2P	0.123333
D8	4P	0.123333
D8	4P	0.126667
D8	4P	0.0733333
D8	4P	0.203333
D8	4P	0.183333
D8	T	0.0333333
D8	T	0.02
D8	T	0.00666667
D8	T	0.05
D8	T	0.106667
D8	3P	0.103333
D8	3P	0.126667
D8	3P	0.156667
D8	3P	0.146667
D8	3P	0.12
D8	2P	0.16
D8	2P	0.133333
D8	2P	0.07
D8	2P	0.14
D8	2P	0.126667
D8	1P	0.0333333
D8	1P	0.2
D8	1P	0.16
D8	1P	0.126667
D8	1P	0.0833333
