# Supplementary material for: Xenon lamps used for fruit surface sterilization can increase the content of total flavonols in leaves of Lactuca sativa L. without any negative effect on net photosynthesis
Source: PLoS One. 2019 Oct 21;14(10):e0223787. doi: 10.1371/journal.pone.0223787 (PMC6802843; doi:10.1371/journal.pone.0223787)
Supplement: S1 File — (ZIP) [file pone.0223787.s002.zip › Fluorescence parameters .xlsx]

## Sheet: Damage trial one
Date code	Traitement	Fo	Fv/Fm	Vk/Vj	Sm
D1	C	6583	0.84	33997.7	18.3198
D1	C	5221	0.842	24633.1	16.2649
D1	C	5099	0.841	24860.4	15.1014
D1	C	5292	0.842	25803.3	14.6503
D1	C	5666	0.84	28452.2	13.5728
D1	C	5127	0.844	25416.1	14.2913
D1	C	5269	0.844	26303.8	14.8683
D1	C	5039	0.845	25572.9	13.5531
D1	C	5436	0.843	25887.8	14.7819
D1	C	5429	0.842	25986	14.4843
D1	C	7712	0.752	24771.3	10.2933
D1	C	5355	0.845	26550.4	12.845
D1	C	5263	0.846	26509.7	15.2635
D1	C	4774	0.846	24471.5	14.084
D1	C	5328	0.847	27413.3	14.1982
D1	C	4721	0.844	23533.4	12.7478
D1	C	5255	0.843	25800.7	13.9109
D1	C	4970	0.845	26116.1	13.5023
D1	C	5020	0.843	24238.9	16.0076
D1	C	5526	0.843	26244.5	14.3077
D1	1P	5486	0.848	28307.7	16.2433
D1	1P	5391	0.843	27296.4	16.6115
D1	1P	5583	0.849	28502.7	14.0646
D1	1P	4914	0.848	25811.7	16.3302
D1	1P	5298	0.844	25671.9	15.2543
D1	1P	5186	0.849	27029.5	16.5002
D1	1P	4909	0.852	25277.3	13.8545
D1	1P	5139	0.851	26626.3	17.0783
D1	1P	4971	0.848	25360.3	16.1377
D1	1P	5059	0.852	26518.7	14.2242
D1	1P	5196	0.846	24322.8	16.3989
D1	1P	5400	0.849	28829.7	14.3647
D1	1P	5057	0.853	27106.6	14.1384
D1	1P	5149	0.851	27207	16.5927
D1	1P	1531	0.953	31323.3
D1	1P	4979	0.836	24221.9	13.3279
D1	1P	5067	0.852	25913.3	15.4719
D1	1P	5368	0.852	27559.8	16.2912
D1	1P	5173	0.843	25166.1	15.9654
D1	1P	5130	0.84	24694.9	15.7849
D1	1P	5900	0.841	28814.4	15.947
D1	1P	4737	0.852	25645.1	14.5342
D1	1P	5087	0.851	27698.7	14.4502
D1	1P	5040	0.851	25237.8	15.5497
D1	1P	5274	0.84	26505.6	14.6067
D1	1P	5588	0.847	28082.2	14.853
D1	1P	5114	0.845	25886.3	15.0261
D1	1P	5680	0.846	28768.9	13.0033
D1	1P	5408	0.849	27968.9	14.7734
D1	1P	5111	0.851	26086.7	16.4421
D1	1P	5084	0.846	24215.4	13.9695
D1	1P	5411	0.85	28128.9	16.6935
D1	1P	5505	0.846	28020.9	13.4792
D1	1P	5336	0.843	26785.7	14.5735
D1	1P	4910	0.845	25009.3	13.6584
D1	1P	5379	0.851	28105.7	14.4137
D1	1P	5758	0.826	28049.2	13.4896
D1	1P	5213	0.845	27480.1	15.9991
D1	1P	5500	0.845	28816	15.7168
D1	1P	5185	0.851	26761.2	15.7998
D1	2P	5446	0.845	27583.4	13.0255
D1	2P	5364	0.844	27309.7	18.2073
D1	2P	5760	0.84	27616.6	14.0142
D1	2P	5251	0.845	26323.2	16.2555
D1	2P	5230	0.849	24666.1	15.663
D1	2P	5487	0.845	27596.8	15.7669
D1	2P	5607	0.794	21404	15.0737
D1	2P	5774	0.824	26051.6	16.1065
D1	2P	5452	0.832	25348.7	14.2355
D1	2P	4616	0.848	24331.4	16.6983
D1	2P	5415	0.841	26888.1	15.2317
D1	2P	5220	0.846	26488.7	16.9427
D1	2P	5786	0.813	23872.1	15.5772
D1	2P	5431	0.832	26380.5	16.6095
D1	2P	5235	0.845	25679.7	17.3353
D1	2P	5283	0.842	24758.5	14.5425
D1	2P	5280	0.841	24782.2	17.0047
D1	2P	5307	0.845	26446.2	16.5676
D1	2P	5314	0.834	25731.6	14.3215
D1	2P	4828	0.845	23987.5	15.8359
D1	2P	5197	0.841	24946.4	14.627
D1	2P	6115	0.831	27873.4	15.7307
D1	2P	5205	0.849	26286.9	15.1778
D1	2P	5545	0.839	26928.3	16.5631
D1	2P	4809	0.842	24000.4	15.7875
D1	2P	5557	0.845	27253.9	17.6636
D1	2P	5390	0.84	25909.3	15.2978
D1	2P	6354	0.814	30028.2	14.0356
D1	2P	5370	0.843	26849.4	18.3416
D1	2P	5306	0.835	25622.4	14.0771
D1	2P	4758	0.843	23754.3	13.1933
D1	2P	5331	0.846	26296.6	14.4066
D1	2P	5245	0.845	26600.6	16.8789
D1	2P	5111	0.845	25054.8	16.0714
D1	2P	5239	0.845	25915.1	15.8555
D1	2P	5570	0.831	26684.4	16.0272
D1	2P	5633	0.828	25116.1	14.1074
D1	2P	5040	0.838	23803.3	14.7044
D1	2P	5356	0.84	27046.9	15.1301
D1	2P	5723	0.845	28845.5	16.2599
D1	3P	5437	0.843	26383.6	15.2492
D1	3P	5213	0.844	25660.9	15.5566
D1	3P	5184	0.796	20453.2	14.4858
D1	3P	5618	0.839	27236	15.7131
D1	3P	8821	0.742	25951.4	13.4496
D1	3P	5088	0.846	25467.3	16.0603
D1	3P	5439	0.849	27343.5	16.5632
D1	3P	5227	0.842	24955.2	15.3014
D1	3P	5827	0.826	25191.1	16.0372
D1	3P	5365	0.818	23530.9	13.2297
D1	3P	5256	0.833	24155.5	14.0509
D1	3P	5740	0.837	27303	14.6697
D1	3P	5830	0.844	28305.6	17.0767
D1	3P	5821	0.828	25483	15.7104
D1	3P	4975	0.847	25164.8	15.7477
D1	3P	5155	0.846	25569.3	14.2918
D1	3P	5340	0.84	25183.6	16.1468
D1	3P	5369	0.827	24852.6	13.7039
D1	3P	5433	0.811	22970.3	13.9077
D1	3P	5614	0.82	24054.9	15.2438
D1	3P	5282	0.839	25408.9	14.1105
D1	3P	5428	0.833	24655.9	14.1718
D1	3P	5493	0.834	26359.3	14.9958
D1	3P	4908	0.846	24766.1	15.3151
D1	3P	5400	0.849	26824.4	16.7456
D1	3P	5482	0.823	24455.6	13.8982
D1	3P	5016	0.847	25648	15.0865
D1	3P	5509	0.834	25063.4	15.7785
D1	3P	5318	0.838	24776.3	15.281
D1	3P	5579	0.842	27328.9	15.6847
D1	3P	5335	0.846	26285.8	16.7135
D1	3P	5192	0.835	24468.8	13.0696
D1	3P	5393	0.843	25580.6	16.1326
D1	3P	5333	0.808	22648.7	12.1973
D1	3P	5459	0.831	24777.5	14.5871
D1	3P	4971	0.839	22636	15.475
D1	3P	5135	0.842	24616.2	15.448
D1	3P	5749	0.804	22408.6	14.0948
D1	3P	5401	0.815	22152.7	13.8008
D1	3P	5633	0.81	23019.6	13.1554
D1	4P	4911	0.846	24957.2	14.4983
D1	4P	5319	0.848	27389.2	14.8816
D1	4P	5221	0.852	27102.2	14.2362
D1	4P	5492	0.844	26380.7	16.7831
D1	4P	5634	0.844	27570.6	16.168
D1	4P	5422	0.815	22147.6	15.4334
D1	4P	5394	0.805	20524	14.044
D1	4P	5244	0.818	22654.3	10.967
D1	4P	6276	0.754	21662.6	15.537
D1	4P	5608	0.798	22298.9	14.1248
D1	4P	5703	0.8	21862.3	13.0517
D1	4P	5403	0.82	22719.2	14.8806
D1	4P	5913	0.824	25950.3	15.2199
D1	4P	4879	0.84	23257.6	15.1568
D1	4P	5720	0.741	18145.9	13.7154
D1	4P	5236	0.765	17566.3	13.8379
D1	4P	5398	0.827	23215.9	13.1323
D1	4P	5296	0.802	20420.8	13.622
D1	4P	5394	0.813	21821	14.2631
D1	4P	5251	0.831	23830	13.3943
D1	4P	6141	0.831	28167.1	15.1028
D1	4P	5622	0.795	21434.8	15.2649
D1	4P	5822	0.776	21277.2	15.2836
D1	4P	5651	0.806	22315.3	13.3058
D1	4P	5728	0.784	20944.8	14.6749
D1	4P	5708	0.834	27018.7	14.8934
D1	4P	5837	0.803	22653.4	15.0646
D1	4P	5232	0.832	23279.4	15.2934
D1	4P	5859	0.819	25761.6	12.8386
D1	4P	5536	0.848	28256.6	16.802
D1	4P	5614	0.787	20690.7	13.2513
D1	4P	5150	0.845	25093.2	14.6583
D1	4P	5221	0.849	26329	15.7356
D1	4P	5617	0.792	21741.3	14.8377
D1	4P	5716	0.791	21959.2	15.1553
D1	4P	5862	0.77	20207	15.0766
D1	4P	5438	0.841	26723.7	15.4613
D1	4P	5726	0.837	27107	16.8567
D1	4P	5223	0.827	24659.7	12.8961
D1	4P	5513	0.785	20737.1	13.695
D3	C	5315	0.818	28075.1	15.1342
D3	C	5593	0.84	31226.3	14.8798
D3	C	5336	0.845	30367.1	14.4543
D3	C	5663	0.835	30039.2	13.5892
D3	C	5319	0.84	29334.1	14.9013
D3	C	4862	0.836	25903.5	17.5574
D3	C	5719	0.838	28824.3	15.8212
D3	C	5585	0.841	29900.2	14.1417
D3	C	5208	0.834	27087	14.2182
D3	C	5315	0.834	28020.9	15.7469
D3	C	4805	0.835	26103	15.316
D3	C	5316	0.839	29680.9	14.7595
D3	C	5566	0.834	29216.6	14.3704
D3	C	5934	0.831	31001.8	14.5067
D3	C	4898	0.838	25799.1	14.6771
D3	C	5340	0.841	30381.5	14.8395
D3	C	4958	0.838	27730	14.5405
D3	C	5122	0.839	28202.4	14.4513
D3	C	5023	0.845	28763.3	14.7694
D3	C	4909	0.836	26955.5	14.7186
D3	1P	5564	0.842	30751.9	17.2167
D3	1P	5279	0.843	29039.5	16.7616
D3	1P	5939	0.822	30574	16.4578
D3	1P	5292	0.833	27379.8	12.6843
D3	1P	5404	0.842	28683.8	17.8769
D3	1P	4967	0.846	28531.9	15.8048
D3	1P	5951	0.823	30160.7	13.8919
D3	1P	5467	0.837	29806.9	13.1063
D3	1P	5030	0.848	29996.1	13.2572
D3	1P	6027	0.837	30961.1	14.2584
D3	1P	5529	0.84	29278.6	17.945
D3	1P	5239	0.84	28506.4	14.7666
D3	1P	5140	0.848	28250.4	13.6917
D3	1P	5616	0.832	28916.9	14.638
D3	1P	5435	0.841	29348.3	14.6186
D3	1P	5671	0.823	28748.4	15.9308
D3	1P	5385	0.841	28068.9	13.2639
D3	1P	4861	0.84	25792.7	13.2393
D3	1P	5710	0.848	32321.1	16.9984
D3	1P	5700	0.843	30500.8	13.4343
D3	1P	5088	0.835	25689.2	13.295
D3	1P	5331	0.851	31260.7	14.9082
D3	1P	5405	0.847	30338.3	12.8764
D3	1P	5876	0.847	32022	14.0795
D3	1P	5707	0.834	31147.2	13.5264
D3	1P	5579	0.837	29455.5	15.7946
D3	1P	5793	0.842	31463.8	15.0125
D3	1P	5611	0.841	31568.9	15.0627
D3	1P	5726	0.823	29398.1	13.5565
D3	1P	5463	0.846	30883.9	14.5513
D3	1P	5443	0.843	29556.5	13.841
D3	1P	5361	0.84	28301.6	14.714
D3	1P	5449	0.848	29674.7	13.7207
D3	1P	5678	0.842	31075.9	14.4481
D3	1P	5331	0.847	29990.9	14.3398
D3	1P	5897	0.836	32470.5	13.878
D3	1P	6981	0.687	23711.3	14.6612
D3	1P	5163	0.854	29834	13.3917
D3	1P	5466	0.85	30220.8	13.6735
D3	1P	4321	0.824	22547	17.6986
D3	2P	5738	0.835	30330	13.6476
D3	2P	7084	0.815	32754.2	14.678
D3	2P	7490	0.802	34954.3	14.8401
D3	2P	6091	0.836	31170	13.5805
D3	2P	5869	0.829	30325.9	13.6282
D3	2P	5682	0.842	29806.3	14.2428
D3	2P	5476	0.846	30868.9	13.3159
D3	2P	5218	0.838	27901.8	13.9833
D3	2P	5938	0.825	31127.7	15.5031
D3	2P	6548	0.813	30949.9	14.8628
D3	2P	5278	0.853	29644.7	14.3012
D3	2P	5069	0.844	27723	13.1144
D3	2P	6854	0.813	33885.7	14.2581
D3	2P	6056	0.819	29300	13.2772
D3	2P	4951	0.834	25582.3	15.5972
D3	2P	7152	0.804	32008.7	15.5162
D3	2P	6880	0.796	31245.4	16.1944
D3	2P	5991	0.837	30780.2	13.7121
D3	2P	5777	0.832	30493.5	15.4251
D3	2P	6209	0.825	30493.4	13.2091
D3	2P	4983	0.853	28575.6	14.8458
D3	2P	5668	0.841	31099.4	14.5729
D3	2P	4732	0.851	27051.2	12.6333
D3	2P	5866	0.833	30858.6	13.9406
D3	2P	4804	0.852	27133.3	12.6961
D3	2P	5300	0.84	29342.1	13.9408
D3	2P	6214	0.825	33556.1	13.5027
D3	2P	5956	0.844	31114.4	13.5662
D3	2P	6245	0.824	32505.6	15.7523
D3	2P	5777	0.845	31119.5	13.7728
D3	2P	5355	0.843	29731.8	14.0688
D3	2P	6066	0.843	32746.2	15.6023
D3	2P	6523	0.805	30950.4	14.889
D3	2P	5440	0.847	29600.1	13.4088
D3	2P	4969	0.852	27283.9	14.3637
D3	2P	6054	0.835	32553.4	13.3443
D3	2P	6241	0.835	32708.1	11.5434
D3	2P	5163	0.848	28943.5	13.1242
D3	2P	5270	0.84	27700.4	12.8388
D3	2P	5918	0.842	32243	14.1531
D3	3P	7868	0.771	34768.8	17.3622
D3	3P	7791	0.75	31708.4	16.0514
D3	3P	6938	0.799	32419.7	15.1771
D3	3P	6416	0.825	32037.5	15.2649
D3	3P	757	0.978	35242.7	29.1592
D3	3P	7165	0.781	31132.9	15.004
D3	3P	6860	0.771	29286.3	14.1151
D3	3P	5436	0.849	29805.7	14.2175
D3	3P	5287	0.84	29342.8	12.7684
D3	3P	6817	0.805	32948.9	17.1911
D3	3P	5272	0.83	27727.2	12.9558
D3	3P	6860	0.818	34176.1	15.5892
D3	3P	5207	0.848	28401.3	13.0203
D3	3P	5896	0.843	30945.8	13.6648
D3	3P	6382	0.823	32299	15.2574
D3	3P	6985	0.802	32613.7	14.9717
D3	3P	7113	0.802	34183.8	15.0691
D3	3P	7323	0.819	36179.2	14.4817
D3	3P	6850	0.725	26085.6	14.1483
D3	3P	6783	0.718	24449.7	15.565
D3	3P	7153	0.81	33686	16.8328
D3	3P	6824	0.81	32795.3	16.0686
D3	3P	8168	0.758	33572.6	17.2934
D3	3P	7363	0.721	26894.8	15.6339
D3	3P	6676	0.791	29386.8	16.2089
D3	3P	5628	0.838	28831.8	14.5687
D3	3P	7585	0.773	31924.6	14.4443
D3	3P	6748	0.817	32687.9	15.6274
D3	3P	5808	0.842	30472.4	15.0783
D3	3P	7380	0.71	26026.7	15.2914
D3	3P	5714	0.837	30699.1	15.1107
D3	3P	7636	0.753	30442.3	15.3738
D3	3P	8105	0.713	28064.3	14.5308
D3	3P	4309	0.847	22929.5	14.8265
D3	3P	7490	0.812	36039.5	14.5772
D3	3P	5315	0.839	27978.5	15.2146
D3	3P	7959	0.696	27230.7	15.1279
D3	3P	7338	0.721	27137.9	14.9611
D3	3P	5516	0.846	29342.1	13.9923
D3	3P	6870	0.847	36243.1	17.9536
D3	4P	8003	0.714	28471.6	16.2924
D3	4P	7864	0.752	30959	16.0304
D3	4P	8026	0.642	23606.9	14.9826
D3	4P	7959	0.79	35650.6	16.9008
D3	4P	8223	0.749	32005.9	16.0581
D3	4P	5705	0.83	28603.4	14.17
D3	4P	7993	0.782	34835.5	16.564
D3	4P	6795	0.635	19786.4	13.1441
D3	4P	7473	0.721	26868.2	14.6698
D3	4P	6363	0.827	32350.9	15.9335
D3	4P	6605	0.817	32747.6	15.0345
D3	4P	6716	0.757	26321.8	15.0708
D3	4P	5755	0.841	29845.8	14.547
D3	4P	6884	0.797	32460.4	15.761
D3	4P	7703	0.659	24575.3	15.6964
D3	4P	6280	0.836	32439.8	14.5387
D3	4P	5645	0.839	29524.6	14.6949
D3	4P	6157	0.833	32358	14.6374
D3	4P	6639	0.825	31990.1	15.1756
D3	4P	5747	0.848	31046.7	13.7844
D3	4P	7214	0.717	25646.3	14.1589
D3	4P	8207	0.694	28261.3	15.2307
D3	4P	7215	0.797	34266.8	14.239
D3	4P	4935	0.85	28430.3	26.2807
D3	4P	7980	0.718	29015.4	16.7776
D3	4P	5960	0.835	30807	14.5673
D3	4P	8387	0.737	31857.3	16.2543
D3	4P	7962	0.795	34985.2	17.7736
D3	4P	8228	0.689	28372	14.466
D3	4P	8426	0.695	29989.8	16.6444
D3	4P	5625	0.835	27777.3	16.101
D3	4P	8481	0.733	31773.9	16.4835
D3	4P	6207	0.836	32038	14.8635
D3	4P	5891	0.839	31483.7	14.538
D3	4P	7345	0.783	32149.9	15.2732
D3	4P	8070	0.774	34072.2	16.4512
D3	4P	6314	0.806	30317.3	14.7329
D3	4P	8179	0.714	29052.9	14.684
D3	4P	8472	0.645	24844.2	16.3713
D3	4P	8281	0.731	29440.6	14.9708
D6	C	5546	0.847	29399.3	13.0404
D6	C	5297	0.821	23318.3	14.7822
D6	C	5295	0.851	29660.9	14.562
D6	C	5740	0.843	29673.6	12.8429
D6	C	5691	0.844	30015.5	13.7352
D6	C	5430	0.848	28762.1	13.973
D6	C	1000	0.843	5169.53	10.0434
D6	C	5418	0.851	30409.5	13.1981
D6	C	5107	0.853	28154.5	14.1747
D6	C	5708	0.827	25881.9	15.2987
D6	C	5046	0.825	23212.9	13.1528
D6	C	5568	0.834	25635.1	13.6232
D6	C	5601	0.83	26914.5	14.3114
D6	C	5523	0.847	29335.4	13.1532
D6	C	5598	0.832	26489.1	14.1385
D6	C	5439	0.849	29545.1	14.9996
D6	C	5527	0.846	29309	12.7709
D6	C	5542	0.826	25522	14.7644
D6	C	5899	0.848	31082.8	12.8194
D6	C	5368	0.824	24548.1	11.9647
D6	1P	5821	0.838	28558.9	13.9904
D6	1P	5829	0.833	28030.7	13.4303
D6	1P	5412	0.855	30102.2	12.7906
D6	1P	5690	0.846	28448.3	11.4355
D6	1P	6424	0.833	30068.5	16.0927
D6	1P	5731	0.847	30990.7	13.2594
D6	1P	5783	0.821	25346.8	14.3379
D6	1P	5956	0.845	29994.4	13.9189
D6	1P	5758	0.846	30736.8	13.3763
D6	1P	5392	0.844	27901.5	13.7451
D6	1P	5655	0.847	30026.6	14.5084
D6	1P	5738	0.852	32365.4	13.1016
D6	1P	5118	0.849	28748.1	12.8163
D6	1P	5441	0.844	26505.4	13.1165
D6	1P	5784	0.843	28955	13.5671
D6	1P	6103	0.854	33987.1	13.8915
D6	1P	5274	0.836	25142.7	13.8878
D6	1P	5654	0.847	32112.5	13.3137
D6	1P	6211	0.833	30018.1	14.7034
D6	1P	5352	0.853	30465.5	12.6128
D6	1P	6157	0.84	30757.4	13.0947
D6	1P	6286	0.827	28436.8	11.8655
D6	1P	5151	0.853	27209.4
D6	1P	5862	0.854	33476	15.776
D6	1P	5430	0.836	25893.3	13.0085
D6	1P	5681	0.832	25774.2	12.6186
D6	1P	5335	0.847	28139.1	13.2067
D6	1P	5904	0.846	30689.1	14.1933
D6	1P	5711	0.836	27297.6	13.6544
D6	1P	5663	0.835	26179.3	13.5134
D6	1P	5583	0.852	32136.5	15.3882
D6	1P	5473	0.854	31046.1	12.8876
D6	1P	6242	0.851	32891	12.1322
D6	1P	5898	0.851	32174.1	13.2191
D6	1P	6301	0.843	31642.2	14.2103
D6	1P	5658	0.831	26829.4	13.1098
D6	1P	5831	0.828	25906.4	12.5602
D6	1P	5659	0.842	28723.5	12.8952
D6	1P	6145	0.845	30925.8	13.999
D6	1P	6111	0.839	28615.7	13.4208
D6	2P	6041	0.854	32222.2	14.0243
D6	2P	6181	0.838	30313.6	14.2899
D6	2P	5923	0.839	28681	13.4603
D6	2P	5824	0.83	26681.3	15.3607
D6	2P	6144	0.835	29789.4	13.8094
D6	2P	5236	0.841	28671.6	13.7108
D6	2P	5640	0.846	29471.8	13.7072
D6	2P	6092	0.84	29074.1	14.8759
D6	2P	5502	0.849	27758.9	15.5637
D6	2P	6073	0.844	30528.8	15.4039
D6	2P	6036	0.849	32691	16.1603
D6	2P	5756	0.841	28327.9	13.7343
D6	2P	6837	0.8	30380.2	16.6567
D6	2P	5610	0.849	29912	13.9059
D6	2P	6270	0.826	27871.3	14.2979
D6	2P	6028	0.848	31352.6	13.8415
D6	2P	5794	0.844	29710	14.8513
D6	2P	5468	0.841	26608	14.5018
D6	2P	5888	0.855	33063.7	14.0173
D6	2P	5805	0.854	31980.1	13.0195
D6	2P	5592	0.839	26373.6	12.5957
D6	2P	5474	0.839	28924.9	14.0716
D6	2P	4979	0.851	27347.9	13.7889
D6	2P	5565	0.837	26922.7	12.5233
D6	2P	6058	0.852	32190.6	15.3584
D6	2P	5218	0.831	25043.4	13.5732
D6	2P	6225	0.827	28197.7	14.2254
D6	2P	5726	0.853	30807.6	14.0282
D6	2P	5274	0.852	28346.1	11.8553
D6	2P	7744	0.832	35316.8	15.9826
D6	2P	5689	0.843	30635.9	12.6612
D6	2P	5678	0.836	28350.4	13.4504
D6	2P	5856	0.846	30158.3	12.9928
D6	2P	5589	0.856	32843.9	12.6725
D6	2P	5821	0.831	27503.7	12.2396
D6	2P	5887	0.841	28336.7	13.4591
D6	2P	6135	0.836	32139.3	13.6758
D6	2P	5600	0.848	30070.5	13.4041
D6	2P	5914	0.845	29981.5	14.2927
D6	2P	5383	0.844	27400.3	12.8728
D6	3P	6054	0.84	29084.9	15.2753
D6	3P	6379	0.834	27876.9	15.8269
D6	3P	6515	0.828	30776	14.9818
D6	3P	6121	0.838	27559.4	26.0286
D6	3P	6726	0.794	30850	14.2014
D6	3P	5697	0.847	29277.4	15.2127
D6	3P	6895	0.831	33714.1	13.7545
D6	3P	5574	0.854	29704.4	14.8431
D6	3P	6061	0.831	30988.8	12.0209
D6	3P	5497	0.83	26598.9	14.2728
D6	3P	5539	0.85	28955.8	15.4843
D6	3P	6474	0.84	31817.7	15.8237
D6	3P	6296	0.85	34057.4	17.1524
D6	3P	5970	0.841	29683.5	15.2113
D6	3P	5634	0.848	29212.7	14.6036
D6	3P	5030	0.848	26799.6	13.155
D6	3P	5918	0.845	29103.2	14.8148
D6	3P	6031	0.856	31569.6	16.6232
D6	3P	6170	0.844	31215.4	15.4343
D6	3P	6435	0.811	31145.6	11.5574
D6	3P	7530	0.778	32963.9	11.6647
D6	3P	8366	0.69	31158.2	11.2335
D6	3P	6592	0.821	32739.3	12.2795
D6	3P	4594	0.836	23163.4	12.9006
D6	3P	6260	0.816	31108.3	11.2599
D6	3P	7408	0.791	35176	13.4498
D6	3P	10823	0.665	38657.5	12.0642
D6	3P	6194	0.852	32613.1	15.6094
D6	3P	5926	0.848	31224.6	13.0929
D6	3P	5452	0.848	29835.3	13.8147
D6	3P	6140	0.82	31454.8	12.1074
D6	3P	5089	0.849	26106.3	13.9306
D6	3P	6248	0.825	33131.9	13.2269
D6	3P	7115	0.822	36250.6	18.0111
D6	3P	5323	0.839	25356.6	13.5225
D6	3P	6601	0.811	29646	17.7037
D6	3P	6538	0.829	35118.5	13.4319
D6	3P	7302	0.802	34620.9	11.6092
D6	3P	5386	0.852	31037.4	14.5395
D6	3P	5853	0.847	30618.3	14.7524
D6	4P	5846	0.836	28826.7	13.9779
D6	4P	5924	0.834	27875	14.4966
D6	4P	5247	0.84	25112.5	17.7334
D6	4P	6588	0.826	31942.8	14.6616
D6	4P	5506	0.849	29517.3	14.6377
D6	4P	5140	0.842	25442.1	13.4419
D6	4P	5911	0.848	30540.2	14.4989
D6	4P	5590	0.837	28658	14.0262
D6	4P	4413	0.847	23565.6	12.9219
D6	4P	5998	0.84	28983	15.1199
D6	4P	6408	0.825	31203.9	15.2553
D6	4P	5537	0.843	28224.8	14.3564
D6	4P	5662	0.848	30280.5	14.7895
D6	4P	5827	0.851	30199.8	16.0086
D6	4P	6150	0.85	34002.3	12.966
D6	4P	6262	0.83	28955.8	15.5762
D6	4P	4116	0.835	21051.1	14.3194
D6	4P	5287	0.85	27397	13.5587
D6	4P	5344	0.848	29492.6	15.2734
D6	4P	5551	0.85	30441.6	14.1257
D6	4P	6025	0.838	30192.2	14.1183
D6	4P	6456	0.833	32375.7	13.7504
D6	4P	8307	0.744	31871.9	13.9323
D6	4P	5561	0.833	27871.8	13.6205
D6	4P	6636	0.831	32946.4	15.2889
D6	4P	5359	0.85	28844.5	15.8356
D6	4P	5864	0.844	29627.4	16.3274
D6	4P	5273	0.843	27144	14.58
D6	4P	6219	0.843	31028.7	16.0624
D6	4P	7415	0.801	33506.8	15.4142
D6	4P	5885	0.834	29741.1	14.4172
D6	4P	5417	0.851	29908.5	15.1492
D6	4P	5500	0.901	47608.4	12.8943
D8	C	5993	0.836	30133.2	14.296
D8	C	4985	0.839	25937.9	13.3509
D8	C	2070	0.825	8535.42	19.4573
D8	C	4549	0.822	21772.8	14.5399
D8	C	6196	0.832	29660.5	13.3943
D8	C	6475	0.826	31363	15.2875
D8	C	6378	0.837	32054.2	15.3048
D8	C	5515	0.833	26974.5	14.4146
D8	C	5727	0.829	30134.2	12.7276
D8	C	4641	0.84	23683.9	13.5389
D8	C	5614	0.837	27855.6	14.5655
D8	C	5585	0.833	27903.8	13.3302
D8	C	6188	0.834	30995.5	13.4603
D8	C	5319	0.837	26100	17.8673
D8	C	5055	0.842	26395	14.9655
D8	C	5788	0.837	29185.1	14.419
D8	C	5648	0.833	29179.4	11.8724
D8	C	5305	0.839	27956.7	13.5357
D8	C	5628	0.829	26950.2	14.2538
D8	C	5291	0.837	24666.5	13.0077
D8	1P	5452	0.844	27162.9	14.9393
D8	1P	5133	0.831	25465.9	13.6817
D8	1P	4989	0.839	24131.9	14.4112
D8	1P	5532	0.835	28332.6	13.2186
D8	1P	5028	0.829	24538.1	14.0458
D8	1P	5284	0.833	26408.8	13.5813
D8	1P	5993	0.822	28420.7	12.8728
D8	1P	5338	0.826	24516	13.3485
D8	1P	5941	0.838	30255.2	13.3789
D8	1P	5785	0.836	28715	13.3076
D8	1P	5663	0.83	28781.4	13.0397
D8	1P	5039	0.835	25559.6	12.8472
D8	1P	6049	0.828	31060.3	13.1178
D8	1P	5254	0.835	27739.7	12.3891
D8	1P	5222	0.83	26860.8	11.17
D8	1P	5481	0.824	26916.6	13.1468
D8	1P	4919	0.844	27823.1	13.5512
D8	1P	5707	0.83	28518.1	11.9546
D8	1P	5097	0.835	24701.6	14.4752
D8	1P	5940	0.837	29587.1	13.9214
D8	2P	5519	0.827	26120.9	13.4287
D8	2P	5679	0.839	28840.6	13.6648
D8	2P	5655	0.812	26786.6	12.3284
D8	2P	4852	0.833	24047.3	12.7654
D8	2P	5676	0.818	26016.3	16.3449
D8	2P	5288	0.836	27381.1	12.2881
D8	2P	5452	0.841	28705.5	16.2793
D8	2P	4953	0.842	26559	12.2974
D8	2P	4434	0.82	21459.2	15.1659
D8	2P	5245	0.808	23068.4	14.9467
D8	2P	6182	0.841	31305.4	14.1456
D8	2P	5624	0.826	26372	14.1589
D8	2P	5591	0.829	26030.9	13.6529
D8	2P	4878	0.843	24872.9	14.7206
D8	2P	5797	0.837	28782.9	14.1308
D8	2P	5368	0.843	26803	15.1495
D8	2P	5375	0.82	23323.1	15.3445
D8	2P	6024	0.831	29310.6	12.0206
D8	2P	5419	0.831	26064.5	12.7885
D8	2P	5486	0.825	25143	15.0675
D8	3P	5799	0.819	26527.1	14.4445
D8	3P	5574	0.832	25946.6	14.9533
D8	3P	4901	0.812	20325.5	18.3499
D8	3P	5551	0.81	23811.3	13.3355
D8	3P	4932	0.821	22300.6	14.7957
D8	3P	5589	0.821	26168.8	14.0964
D8	3P	5366	0.814	24618.3	16.325
D8	3P	5088	0.816	21910.3	15.4078
D8	3P	4890	0.838	24515.7	14.3023
D8	3P	5401	0.821	23556.6	15.5215
D8	3P	4903	0.831	23559.4	12.4091
D8	3P	5265	0.814	22309.3	16.0599
D8	3P	5838	0.826	27661.7	13.8974
D8	3P	5767	0.82	28235.8	13.2112
D8	3P	5269	0.835	25807.4	13.2276
D8	3P	5187	0.835	24997.7	13.3153
D8	3P	5440	0.832	25602.7	13.8993
D8	3P	4860	0.841	24840	15.5566
D8	3P	6057	0.811	25189.3	15.0979
D8	3P	6484	0.82	32206.1	15.2525
D8	4P	5358	0.841	27722.4	13.4174
D8	4P	6345	0.819	30815.1	13.8055
D8	4P	5898	0.82	26230.8	13.074
D8	4P	4903	0.836	22490.5	13.4142
D8	4P	6004	0.798	27098.8	13.6383
D8	4P	5637	0.837	27692	13.8123
D8	4P	5275	0.826	25549.4	12.2718
D8	4P	5248	0.833	24952.7	12.0979
D8	4P	5319	0.837	27868.4	14.6987
D8	4P	6050	0.833	28766.8	13.0789
D8	4P	6042	0.828	28018.2	12.7481
D8	4P	5349	0.839	27279.8	13.826
D8	4P	5715	0.843	30158.8	13.9716
D8	4P	5116	0.834	25634.9	13.1112
D8	4P	5918	0.841	29756	13.1454
D8	4P	5510	0.832	24665.4	13.0616
D8	4P	6727	0.799	30227.9	12.7501
D8	4P	5685	0.832	27481.1	13.529
D8	4P	5659	0.835	27591.4	14.3411
D8	4P	5772	0.831	29606.4	12.3516

## Sheet: Damage trial two
Date code	Traitement	Fo	Fv/Fm	Vk/Vj	Sm
D1	1P	4923	0.839	23002.2	17.3044
D1	1P	5170	0.848	24853.8	21.3013
D1	1P	5098	0.83	20847.6	19.4625
D1	1P	4205	0.83	16024.8	67.8586
D1	1P	5248	0.84	22190.5	18.8479
D1	1P	5001	0.837	20397.4	35.7465
D1	1P	4924	0.828	19576	28.6057
D1	1P	5461	0.82	21628.8	21.8505
D1	1P	4605	0.82	19624.2	20.0345
D1	1P	4948	0.83	18683.6	47.4489
D1	1P	5458	0.836	23178.3	20.6597
D1	1P	4755	0.847	22221.8	19.2244
D1	1P	5266	0.831	20911.2	24.3253
D1	1P	4684	0.823	19245.4	22.8286
D1	1P	5039	0.822	20073.1	19.0421
D1	1P	5084	0.832	19733.5	24.9116
D1	1P	4818	0.824	17615.6	32.1595
D1	1P	4907	0.822	17831.5	26.3949
D1	1P	4822	0.832	20402.9	18.0475
D1	2P	4772	0.851	21409.1	24.2796
D1	2P	5491	0.832	22804.4	22.4584
D1	2P	5234	0.845	22564.9	23.33
D1	2P	4670	0.844	21243.9	20.7062
D1	2P	5087	0.839	21280.3	20.5575
D1	2P	5137	0.838	20743.4	27.1394
D1	2P	5338	0.842	23287.4	19.8899
D1	2P	5143	0.842	22529	20.8244
D1	2P	5242	0.838	23691.2	26.418
D1	2P	5255	0.822	21272.2	20.9481
D1	2P	4827	0.827	17833.2	17.9617
D1	2P	5106	0.793	18579.1	19.2032
D1	2P	5097	0.821	19726.3	23.5464
D1	2P	4649	0.833	18061.8	36.0365
D1	2P	5094	0.839	21047.6	23.6847
D1	2P	5027	0.846	22753	21.9471
D1	2P	5069	0.821	18856.6	19.5291
D1	2P	5279	0.821	19966.1	19.6074
D1	3P	4996	0.844	22689.5	19.2717
D1	3P	5264	0.841	23696.7	17.6635
D1	3P	5159	0.837	23360.2	20.9398
D1	3P	5401	0.845	23854.9	19.9253
D1	3P	4853	0.844	20721.1	21.3094
D1	3P	4741	0.816	17468.7	17.6065
D1	3P	5296	0.783	18930.1	19.8288
D1	3P	4981	0.808	17795.8	20.0235
D1	3P	5244	0.841	23687.9	21.1029
D1	3P	5309	0.819	21363	18.6258
D1	3P	4855	0.82	17658.2	19.8427
D1	3P	4895	0.834	19919.4	45.4921
D1	3P	4784	0.836	19215.8	38.6482
D1	3P	5330	0.829	21146	23.4468
D1	3P	5410	0.808	19375.3	19.585
D1	3P	4870	0.841	20863.6	27.3617
D1	4P	5578	0.817	22195.1	20.0071
D1	4P	4990	0.817	19411.5	20.3015
D1	4P	4593	0.808	16192	19.8987
D1	4P	5403	0.843	24094	20.6573
D1	4P	5500	0.777	18851	19.4975
D1	4P	4210	0.834	16409.5	37.7611
D1	4P	5406	0.831	22395.9	25.1255
D1	4P	4891	0.826	19622	30.5888
D1	4P	4643	0.837	18610.4	24.8497
D1	4P	4948	0.815	18249.8	19.1754
D1	4P	5168	0.825	22384.3	21.2216
D1	4P	5147	0.827	21439.3	25.1394
D1	4P	4729	0.818	17248.7	20.4863
D1	4P	5593	0.796	20345	17.0847
D1	4P	5107	0.825	20488.8	19.0986
D1	4P	5227	0.811	20147.2	18.3495
D1	C	5090	0.835	21024.6	27.78
D1	C	4584	0.837	18217.9	22.986
D1	C	4842	0.83	19191.8	19.3184
D1	C	4998	0.825	18868.6	20.2186
D1	C	4517	0.836	17549.6	39.6895
D1	C	5105	0.844	21631.3	27.6053
D1	C	5061	0.834	20513.2	32.8705
D1	C	5395	0.83	21495	25.9659
D1	C	5079	0.841	21761.8	29.5574
D1	C	4827	0.827	19171	18.2323
D1	C	4804	0.838	20484.8	40.5432
D1	C	4944	0.837	21752.4	29.467
D1	C	5015	0.838	24086.9	20.5382
D1	C	4493	0.83	18016.8	31.2515
D1	C	4720	0.819	19251.3	19.0277
D1	C	5103	0.832	19075.5	41.8411
D1	C	4921	0.822	18027.2	20.0015
D1	C	5341	0.828	19494.8	19.562
D1	C	4619	0.828	19212.3	21.7589
D1	C	4650	0.839	19140.4	25.6387
D3	C	5611	0.806	22413.7	14.3475
D3	C	5083	0.821	21194.1	14.0734
D3	C	5261	0.821	22562.6	16.1784
D3	C	5465	0.818	23470.4	15.6792
D3	C	6340	0.808	28479.3	20.5611
D3	2P	5235	0.809	22500	14.4042
D3	2P	5602	0.82	23335.8	16.0141
D3	2P	5551	0.815	21704	16.2635
D3	2P	5938	0.815	22331.6	15.2028
D3	2P	5835	0.815	23346	15.6937
D3	1P	5209	0.819	21271.8	16.5026
D3	1P	5841	0.82	23584	15.8122
D3	1P	5440	0.826	23808.2	14.2784
D3	1P	5634	0.821	24529.7	17.2311
D3	1P	5588	0.812	25091.4	19.1897
D3	3P	5644	0.828	26176.2	16.0232
D3	3P	5624	0.823	23855.4	16.326
D3	3P	5415	0.835	26364.7	14.7823
D3	3P	5057	0.835	23210.8	17.7949
D3	3P	5174	0.826	21973.6	17.1424
D3	4P	5396	0.829	23841.2	16.0253
D3	4P	5080	0.832	21722	18.2396
D3	4P	5569	0.822	23428.9	17.1346
D3	4P	5669	0.834	26603.8	17.0211
D3	4P	5117	0.801	22080.2	16.0113
D3	2P	5952	0.816	24855.8	17.8948
D3	2P	6012	0.817	24075.7	18.8668
D3	2P	5632	0.818	24554.3	25.5636
D3	2P	5263	0.825	23886	13.8071
D3	2P	5418	0.806	20440.7	18.2351
D3	4P	5904	0.818	24115.9	18.6236
D3	4P	5421	0.818	23780	18.2775
D3	4P	6574	0.745	25269.8	23.8606
D3	4P	5516	0.781	20932.2	17.5949
D3	4P	5260	0.804	20286.9	18.9475
D3	C	5309	0.814	20458.4	15.1203
D3	C	5436	0.81	21821.8	18.1829
D3	C	5733	0.824	24018.8	19.8259
D3	C	4982	0.805	19824.6	15.004
D3	C	5029	0.817	20562.4	16.0254
D3	3P	8027	0.741	31319.7	19.9624
D3	3P	5692	0.815	22942.9	15.8633
D3	3P	5933	0.814	22622.3	15.606
D3	1P	5941	0.809	23705.7	16.2569
D3	1P	6044	0.816	24166.4	15.3077
D3	1P	5576	0.795	24084.8	24.8029
D3	1P	4939	0.829	21857.4	13.7956
D3	1P	5999	0.817	23116.7	15.2479
D3	2P	5321	0.829	22899.2	18.0309
D3	2P	6038	0.816	24115	17.6746
D3	2P	4853	0.807	20359	18.2923
D3	2P	5478	0.82	21426.8	20.2563
D3	2P	5924	0.807	21047.2	15.0446
D3	3P	6157	0.824	25928.1	18.8349
D3	3P	5798	0.827	25885.2	18.8751
D3	3P	5037	0.816	21183.2	19.6881
D3	3P	5671	0.818	22406.2	19.6834
D3	3P	4749	0.823	20948.1	22.1597
D3	C	4832	0.817	18221.5	15.4014
D3	C	5237	0.821	22104	17.8058
D3	C	5961	0.803	20896.3	13.8386
D3	C	5156	0.807	19606.4	22.9539
D3	C	4803	0.82	22158.6	17.9937
D3	1P	5768	0.813	24205.4	19.2029
D3	1P	5765	0.828	26090.7	16.626
D3	1P	5054	0.813	20378.9	17.6726
D3	1P	5155	0.835	22368.4	15.7363
D3	1P	5504	0.823	23230.5	17.3718
D3	4P	5124	0.812	21702.4	19.6485
D3	4P	5342	0.812	22038.8	18.3182
D3	4P	6116	0.773	24612.5	22.384
D3	4P	5365	0.811	22734.1	20.2829
D3	1P	5104	0.818	21009.6	16.9121
D3	1P	5195	0.807	19293.7	15.5363
D3	1P	5865	0.765	22911.4	15.0523
D3	1P	5370	0.81	21356.6	14.9091
D3	C	5498	0.805	21132.5	14.9433
D3	C	5857	0.789	23383.5	12.1832
D3	C	5644	0.808	21748	14.7044
D3	C	5026	0.813	21186	12.9857
D3	C	5445	0.812	20388.3	13.6782
D3	2P	4966	0.816	21856.3	18.8782
D3	2P	5206	0.819	21300.6	15.5062
D3	2P	5731	0.825	24114.3	18.9648
D3	2P	5628	0.827	23832.8	14.721
D3	4P	5983	0.763	25381.1	17.863
D3	4P	6190	0.774	24288.1	20.349
D3	4P	5749	0.808	23792.6	14.6259
D3	4P	5863	0.805	24809.5	18.6644
D3	3P	5941	0.81	24377.4	17.2783
D3	3P	5138	0.817	22828.3	19.9478
D3	3P	5451	0.821	22944.9	15.4443
D3	3P	6047	0.823	26340.7	19.0218
D6	2P	5919	0.812	15.954	21594.9
D6	2P	5195	0.81	14.4988	21210.4
D6	2P	5684	0.817	25.8087	21821.4
D6	2P	5748	0.812	16.5355	24636.2
D6	3P	5880	0.813	19.427	24398.5
D6	3P	5518	0.822	18.4109	22933.5
D6	3P	5682	0.823	19.6568	23297.4
D6	3P	5594	0.816	18.3038	23504.9
D6	3P	5205	0.824	24.1993	24166.9
D6	1P	5168	0.819	15.1221	20791.3
D6	1P	5766	0.812	15.9983	21582.2
D6	1P	5646	0.821	18.8713	22272.6
D6	1P	5261	0.825	17.9784	21069.3
D6	1P	4827	0.824	18.9857	20001.9
D6	4P	4779	0.83	18.6338	20046.8
D6	4P	5745	0.819	15.2919	24504.3
D6	4P	5761	0.827	18.7028	24682.5
D6	4P	5602	0.819	15.6426	22447.1
D6	4P	5531	0.831	17.0784	24742.4
D6	C	5626	0.823	16.1326	23466.2
D6	C	6046	0.817	16.3898	24109.5
D6	C	7272	0.819	20.6722	30470.6
D6	C	5369	0.819	19.5597	21546.3
D6	C	5694	0.796	14.9832	22682.7
D6	2P	5938	0.813	15.4704	22340.5
D6	2P	5722	0.817	16.9789	23352.8
D6	2P	5208	0.833	14.6835	24555.2
D6	2P	5825	0.82	20.2878	23689.3
D6	2P	5776	0.813	14.4817	24230.9
D6	4P	5839	0.816	17.1928	23661.7
D6	4P	5729	0.815	15.2506	23534.1
D6	4P	5625	0.816	14.9762	23235.5
D6	4P	5694	0.825	18.1012	23771.6
D6	C	6041	0.814	16.7834	24350.9
D6	C	5521	0.833	16.1154	25401.2
D6	C	5860	0.825	17.4411	24640.7
D6	C	5227	0.829	16.7825	23718.6
D6	C	5839	0.819	17.3921	23880.5
D6	3P	5726	0.813	14.4754	24517.8
D6	3P	5471	0.83	16.0742	26158
D6	3P	5683	0.815	14.5961	23774.1
D6	3P	5528	0.815	15.0907	22583.9
D6	3P	5598	0.826	15.5039	23276.5
D6	1P	5333	0.818	13.6554	23276.7
D6	1P	5657	0.821	15.8807	22419.1
D6	1P	5616	0.813	17.8365	23295.8
D6	1P	5579	0.815	13.7753	22924.3
D6	C	5176	0.804	14.2881	19967.3
D6	C	5328	0.786	12.7636	19721.9
D6	C	4692	0.81	17.2919	18104.5
D6	C	4486	0.828	17.3574	18732
D6	C	5118	0.809	19.2309	20194.5
D6	3P	5839	0.799	17.4599	23207.5
D6	3P	5895	0.814	14.7462	23255.2
D6	3P	5998	0.813	13.9367	24542.8
D6	3P	5654	0.82	18.7236	23575.2
D6	3P	5694	0.811	14.8462	21922.3
D6	4P	5052	0.802	13.2125	20611.2
D6	4P	6402	0.808	15.1197	25451
D6	4P	5675	0.815	18.1336	23546
D6	4P	6002	0.807	14.3967	23544.8
D6	4P	5049	0.819	18.1734	20566.8
D6	2P	6280	0.81	20.9602	25997.3
D6	2P	5611	0.821	14.7362	24974.8
D6	2P	6055	0.812	16.759	22719.8
D6	2P	5665	0.827	18.7172	25091.9
D6	2P	6155	0.826	21.1685	26016.8
D6	1P	5316	0.818	15.5625	22599.6
D6	1P	5579	0.82	19.3181	23312.1
D6	1P	4596	0.819	16.0701	18432.8
D6	1P	5023	0.829	17.0676	21442.4
D6	C	5276	0.812	14.3174	19892.9
D6	C	5954	0.815	14.002	23896.6
D6	C	5523	0.804	24.4803	22155.2
D6	C	5646	0.82	16.3204	22549.5
D6	C	5746	0.814	13.8509	21232.2
D6	3P	6086	0.808	16.3049	24927.2
D6	3P	5854	0.809	13.3571	23289.6
D6	3P	4018	0.82	16.0731	16028.3
D6	3P	6325	0.802	14.9787	24313.4
D6	3P	5974	0.814	17.5881	23569.7
D6	2P	5876	0.81	13.896	23698.8
D6	2P	5213	0.793	14.4969	17821.9
D6	2P	3913	0.823	17.8609	16336.5
D6	2P	6284	0.81	14.3228	23646.7
D6	2P	5956	0.793	16.2472	23113.4
D6	4P	5851	0.816	14.761	23799.3
D6	4P	5850	0.81	15.9452	22352.9
D6	4P	5787	0.819	15.9619	23419.3
D6	4P	5887	0.822	15.7742	25458
D6	4P	5176	0.799	15.6422	20000
D6	1P	5089	0.827	17.077	21326.5
D6	1P	5670	0.805	13.7836	21142.6
D6	1P	5425	0.819	13.9927	21655.8
D6	1P	6049	0.812	14.4533	22108.5
D8	2P	5403	0.827	22286.8	18.3534
D8	2P	5666	0.816	21303.7	15.3445
D8	2P	6132	0.806	21707.3	16.1068
D8	2P	5923	0.813	24439.5	18.2903
D8	2P	5296	0.81	17872.8	12.8132
D8	4P	5701	0.823	23959.7	19.9793
D8	4P	5992	0.821	24959.5	19.5512
D8	4P	5571	0.832	25571.9	13.7706
D8	4P	5350	0.839	24458.8	16.0375
D8	4P	5583	0.825	23217.7	18.5625
D8	C	5246	0.824	22453.5	13.7114
D8	C	5635	0.826	23146.2	21.6196
D8	C	5634	0.826	23245.7	20.4255
D8	C	5226	0.827	22334.6	23.5117
D8	C	5100	0.826	21559.8	15.3978
D8	3P	5873	0.821	23052.8	17.5466
D8	3P	5129	0.823	22027.3	16.0388
D8	3P	5902	0.822	23666.4	15.8727
D8	3P	5965	0.817	23668.9	17.177
D8	3P	5254	0.825	23363	14.9978
D8	1P	5584	0.807	22693.8	16.4452
D8	1P	6868	0.827	29767.4	21.3058
D8	1P	5815	0.811	23022.6	15.3362
D8	1P	5590	0.806	19584.8	14.8008
D8	1P	5192	0.819	21313.6	14.892
D8	2P	5010	0.818	19935.4	23.2447
D8	2P	5805	0.804	23149.4	17.7521
D8	2P	5560	0.809	21825.8	14.1261
D8	2P	5752	0.806	20571	17.7461
D8	2P	5285	0.811	18434.4	13.6568
D8	4P	5862	0.819	22666.3	18.1025
D8	4P	5518	0.812	22333.7	19.5024
D8	4P	5788	0.81	22819.8	13.255
D8	4P	5885	0.805	22825.5	18.2273
D8	4P	5270	0.814	19743.6	23.8906
D8	1P	5505	0.824	21516.1	15.4533
D8	1P	5643	0.817	22467.6	29.6486
D8	1P	4994	0.801	18938.5	15.2804
D8	1P	5985	0.814	24007.2	16.0384
D8	1P	5587	0.807	20387.2	13.2061
D8	3P	5288	0.81	20964.8	16.1049
D8	3P	5158	0.828	20456.8	19.7933
D8	3P	5812	0.814	23626	18.2784
D8	3P	5490	0.821	21869.8	17.6909
D8	3P	5616	0.809	22023.1	14.7919
D8	C	5391	0.816	19798.2	15.2277
D8	C	5184	0.818	23131.2	16.7715
D8	C	5749	0.815	22825	18.9437
D8	C	5938	0.825	24758.5	18.2248
D8	C	5936	0.815	22988.9	15.6433
D8	C	5164	0.809	19156.6	17.8217
D8	C	5510	0.801	20556.5	23.8568
D8	C	5736	0.821	23200	19.2748
D8	C	4452	0.824	17027.1	19.1999
D8	C	5991	0.817	22194.6	16.132
D8	2P	6039	0.819	22770.4	22.0832
D8	2P	5952	0.82	24260	19.3145
D8	2P	5397	0.818	21580.7	16.4202
D8	2P	5801	0.814	22635.2	15.897
D8	2P	5824	0.823	23140.4	18.0031
D8	1P	5700	0.817	20219	18.034
D8	1P	5691	0.803	20943.3	16.3662
D8	1P	6182	0.801	24822	14.771
D8	1P	6012	0.812	22342.1	15.2208
D8	1P	5899	0.818	22132.4	19.3382
D8	3P	4461	0.815	16758.9	179.217
D8	3P	5801	0.806	22335.5	15.6111
D8	3P	6439	0.794	26407.9	27.659
D8	3P	6135	0.813	25375.8	19.3757
D8	4P	5333	0.817	22311	16.0779
D8	4P	5752	0.812	24322.6	15.2941
D8	4P	5101	0.821	18576	14.971
D8	4P	5961	0.815	24092.9	17.0139
D8	4P	5666	0.825	24142.9	17.6372
D8	4P	5326	0.831	23280.9	17.5659
D8	4P	5302	0.818	20458	18.8983
D8	4P	5275	0.808	20488.4	17.087
D8	4P	5157	0.808	18074.8	15.6144
D8	4P	6038	0.81	22724.4	15.1632
D8	C	4940	0.827	20139.6	14.3057
D8	C	5902	0.814	22319.7	14.4749
D8	C	5197	0.816	19220.7	15.4443
D8	C	5623	0.814	22626	15.4407
D8	C	5957	0.817	24454.8	18.8001
D8	3P	5951	0.818	24614.3	18.3634
D8	3P	5267	0.823	21573.2	17.4259
D8	3P	5795	0.806	20060.8	15.1482
D8	3P	5759	0.802	19406.5	15.5416
D8	3P	5257	0.807	19776.5	15.0854
D8	2P	6171	0.809	24200.8	17.9045
D8	2P	6228	0.802	22025.8	15.0971
D8	2P	6408	0.794	22968.3	16.0058
D8	2P	6780	0.81	25422.1	17.5877
D8	2P	5805	0.819	23191.3	17.2154
D8	1P	5312	0.827	22595.4	15.8507
D8	1P	5910	0.825	23534.5	15.9148
D8	1P	4801	0.833	20526	15.0265
D8	1P	5556	0.813	19143	15.5936
D8	1P	5415	0.827	21491.5	15.5436

## Sheet: PI trial one
Date code	Traitement	PIABS	PITOT	RC/ABS	Fv/F0	(1-VJ)/Vj	RE/ABS
D1	C	3.133	1.5043	0.461744	5.267	1.28833	0.153299
D1	C	3.82	1.3359	0.555648	5.347	1.28571	0.122798
D1	C	3.092	1.2855	0.495148	5.289	1.18055	0.13369
D1	C	2.826	0.9687	0.483887	5.323	1.09732	0.112262
D1	C	2.354	0.9364	0.440878	5.258	1.01532	0.12036
D1	C	2.94	1.0891	0.483653	5.413	1.12314	0.120913
D1	C	2.929	1.1789	0.47879	5.411	1.13038	0.128316
D1	C	2.371	0.9809	0.445256	5.439	0.979022	0.122445
D1	C	2.857	1.1391	0.501731	5.359	1.06228	0.123928
D1	C	2.78	1.1528	0.493194	5.326	1.05846	0.126751
D1	C	2.222	0.9685	0.451182	5.435	0.905851	0.121819
D1	C	3.104	1.2998	0.484355	5.474	1.17061	0.134651
D1	C	3.059	1.1111	0.473821	5.514	1.17061	0.121772
D1	C	2.889	1.1634	0.466266	5.557	1.11506	0.128223
D1	C	2.232	0.8498	0.447067	5.406	0.923447	0.111767
D1	C	3.115	1.0449	0.496253	5.38	1.16685	0.114138
D1	C	2.111	0.9223	0.416198	5.459	0.929385	0.123611
D1	C	3.468	1.3324	0.524054	5.385	1.22866	0.128917
D1	C	2.949	1.1757	0.508751	5.37	1.07943	0.124644
D1	1P	3.478	1.6095	0.492029	5.6	1.26244	0.149577
D1	1P	2.973	1.511	0.471254	5.386	1.17155	0.153157
D1	1P	2.823	1.2456	0.471276	5.624	1.06526	0.133842
D1	1P	2.64	1.4812	0.445514	5.59	1.06016	0.156821
D1	1P	3.214	1.3388	0.510126	5.398	1.16732	0.133653
D1	1P	2.996	1.4631	0.467071	5.634	1.13858	0.148529
D1	1P	2.984	1.2163	0.478927	5.743	1.08507	0.128352
D1	1P	3.517	1.7457	0.49613	5.715	1.24014	0.156281
D1	1P	3.308	1.3695	0.490388	5.574	1.21043	0.135838
D1	1P	3.078	1.2557	0.473934	5.778	1.12404	0.130806
D1	1P	4.003	1.7551	0.577501	5.513	1.25734	0.143798
D1	1P	2.625	1.2699	0.436872	5.607	1.07125	0.143294
D1	1P	2.814	1.2282	0.450897	5.785	1.07857	0.134367
D1	1P	3.155	1.5773	0.470367	5.733	1.17014	0.152869
D1	1P	2.186	0.7972	0.44238	5.109	0.967342	0.10971
D1	1P	3.445	1.5579	0.503043	5.755	1.1901	0.144373
D1	1P	3.004	1.5544	0.482719	5.769	1.07857	0.150608
D1	1P	3.383	1.2996	0.513795	5.356	1.22965	0.128963
D1	1P	2.942	1.2741	0.492902	5.232	1.14087	0.135055
D1	1P	3.276	1.4522	0.503499	5.297	1.22866	0.14249
D1	1P	2.913	1.2618	0.448612	5.77	1.1254	0.136378
D1	1P	3.025	1.1929	0.448169	5.733	1.17723	0.130417
D1	1P	3.343	1.5659	0.509321	5.698	1.15193	0.145156
D1	1P	2.348	0.8662	0.438885	5.234	1.02224	0.114549
D1	1P	3.386	1.4093	0.501027	5.529	1.22222	0.13678
D1	1P	2.386	1.265	0.448551	5.462	0.973944	0.144433
D1	1P	2.75	1.1198	0.465875	5.487	1.07598	0.126718
D1	1P	2.984	1.5918	0.470677	5.627	1.12675	0.156265
D1	1P	3.285	1.8499	0.496179	5.727	1.1561	0.164235
D1	1P	3.225	1.419	0.527093	5.504	1.11193	0.13599
D1	1P	2.913	1.7206	0.46681	5.672	1.09996	0.165251
D1	1P	2.945	1.2276	0.471698	5.489	1.13721	0.132547
D1	1P	2.608	1.0372	0.457729	5.352	1.06441	0.123587
D1	1P	2.697	1.0213	0.459348	5.47	1.0734	0.120349
D1	1P	3.181	1.2319	0.477327	5.72	1.16497	0.127924
D1	1P	1.909	0.7723	0.408013	4.752	0.984521	0.117916
D1	1P	2.616	1.1878	0.435977	5.454	1.09996	0.138205
D1	1P	2.967	1.3921	0.455063	5.467	1.1925	0.146985
D1	1P	3.643	1.5442	0.503271	5.702	1.26963	0.141922
D1	2P	2.57	1.0712	0.455872	5.45	1.03417	0.126276
D1	2P	2.772	1.613	0.460851	5.427	1.10837	0.163141
D1	2P	2.79	1.1793	0.489524	5.268	1.0816	0.129724
D1	2P	3.052	1.4899	0.483465	5.442	1.16029	0.148907
D1	2P	3.801	1.6631	0.566476	5.606	1.19684	0.140486
D1	2P	2.905	1.3461	0.476168	5.47	1.11551	0.140946
D1	2P	1.692	0.6817	0.482346	3.865	0.907669	0.108528
D1	2P	2.63	1.0266	0.489476	4.68	1.14823	0.123837
D1	2P	2.197	0.958	0.461127	4.968	0.959248	0.123582
D1	2P	2.514	1.2907	0.438924	5.6	1.02306	0.145723
D1	2P	2.71	1.2908	0.466396	5.303	1.09556	0.141784
D1	2P	3.147	1.6734	0.482672	5.49	1.18771	0.159282
D1	2P	2.134	0.835	0.49554	4.336	0.992826	0.113974
D1	2P	2.359	1.2017	0.443086	4.935	1.079	0.145775
D1	2P	3.333	1.6922	0.5101	5.445	1.19974	0.15507
D1	2P	2.963	1.1798	0.516796	5.345	1.07254	0.124031
D1	2P	3.107	1.643	0.519427	5.27	1.13493	0.154789
D1	2P	3.118	1.4894	0.491183	5.465	1.16169	0.146864
D1	2P	2.285	1.0024	0.444978	5.014	1.02388	0.128599
D1	2P	2.833	1.3626	0.479985	5.469	1.079	0.142555
D1	2P	2.611	1.0604	0.481487	5.297	1.02388	0.122779
D1	2P	2.502	1.2685	0.486713	4.902	1.04876	0.143094
D1	2P	3.011	1.4002	0.485272	5.611	1.10615	0.141699
D1	2P	2.605	1.4015	0.469506	5.206	1.06569	0.151181
D1	2P	2.634	1.203	0.461894	5.343	1.0674	0.136259
D1	2P	3.463	1.7589	0.516236	5.443	1.23264	0.156936
D1	2P	2.853	1.2526	0.490028	5.246	1.1097	0.134758
D1	2P	2.137	0.8534	0.417885	4.376	1.16873	0.125366
D1	2P	2.986	1.7283	0.479042	5.382	1.15796	0.165749
D1	2P	2.228	1.0211	0.446249	5.065	0.985309	0.130305
D1	2P	2.16	0.8761	0.44117	5.376	0.910585	0.116028
D1	2P	3.164	1.3124	0.501958	5.514	1.14316	0.132517
D1	2P	3.079	1.4879	0.478583	5.462	1.1777	0.148839
D1	2P	3.343	1.5388	0.512007	5.468	1.19394	0.144898
D1	2P	3.134	1.3965	0.494805	5.431	1.16591	0.14003
D1	2P	2.295	1.1501	0.446289	4.913	1.04666	0.14192
D1	2P	2.337	0.9472	0.485696	4.805	1.0016	0.119481
D1	2P	2.52	1.1732	0.480677	5.183	1.01126	0.134109
D1	2P	2.526	1.0577	0.446429	5.269	1.07383	0.128571
D1	2P	3.047	1.5894	0.481186	5.468	1.15796	0.155423
D1	3P	2.902	1.4072	0.492878	5.371	1.09644	0.14392
D1	3P	2.959	1.3456	0.487734	5.392	1.12495	0.139492
D1	3P	1.859	0.6089	0.47808	3.902	0.996406	0.0980064
D1	3P	2.58	1.1498	0.470124	5.223	1.05044	0.132575
D1	3P	0.183		0.363135	2.882	0.174536	0.106035
D1	3P	2.663	1.3084	0.469351	5.499	1.03169	0.141744
D1	3P	3.207	1.4926	0.496598	5.61	1.151	0.144014
D1	3P	2.86	1.2803	0.49781	5.309	1.08203	0.135404
D1	3P	2.433	1.083	0.507537	4.736	1.01207	0.127899
D1	3P	1.592	0.631	0.4302	4.492	0.823819	0.104969
D1	3P	2.193	0.8788	0.468582	4.983	0.939112	0.115271
D1	3P	2.415	1.0562	0.468121	5.13	1.00521	0.127797
D1	3P	3.098	1.6312	0.504694	5.426	1.13129	0.154436
D1	3P	2.436	0.9832	0.503829	4.815	1.00401	0.119407
D1	3P	3.094	1.3368	0.484262	5.534	1.15471	0.137046
D1	3P	2.646	1.0743	0.472769	5.475	1.02224	0.123393
D1	3P	3.068	1.4509	0.513848	5.261	1.13493	0.143364
D1	3P	1.812	0.6398	0.431667	4.786	0.877229	0.10101
D1	3P	1.534	0.6058	0.43465	4.298	0.821162	0.103447
D1	3P	2.147	0.8524	0.484121	4.547	0.975114	0.115221
D1	3P	2.353	1.0574	0.462792	5.212	0.975504	0.128656
D1	3P	2.345	0.9607	0.484191	4.981	0.971998	0.119111
D1	3P	1.995	1.0066	0.434443	5.007	0.917178	0.133808
D1	3P	3.158	1.4116	0.487424	5.509	1.17628	0.141353
D1	3P	3.606	1.7727	0.52203	5.609	1.23164	0.154521
D1	3P	1.776	0.6398	0.442674	4.66	0.861158	0.10093
D1	3P	2.756	1.2731	0.463757	5.552	1.07039	0.1382
D1	3P	2.763	1.2973	0.509554	5.032	1.07771	0.138089
D1	3P	2.771	1.2259	0.501178	5.161	1.07125	0.132812
D1	3P	2.937	1.4732	0.486713	5.331	1.13174	0.149421
D1	3P	3.412	1.6729	0.513901	5.508	1.20556	0.152115
D1	3P	2.361	0.7262	0.46799	5.078	0.993223	0.0978098
D1	3P	3.364	1.5061	0.529465	5.354	1.18675	0.141367
D1	3P	1.324	0.4084	0.411133	4.21	0.764602	0.0826378
D1	3P	2.363	1.0037	0.482369	4.92	0.99561	0.123487
D1	3P	2.261	1.0384	0.491256	5.213	0.882885	0.123796
D1	3P	2.847	1.5193	0.496106	5.339	1.07469	0.151808
D1	3P	1.613	0.6176	0.476372	4.091	0.827485	0.100991
D1	3P	2.051	0.7672	0.497043	4.4	0.937609	0.107361
D1	3P	1.88	0.6488	0.477897	4.254	0.924557	0.0998805
D1	4P	2.792	1.1463	0.46657	5.504	1.08725	0.128307
D1	4P	2.733	1.2454	0.460681	5.592	1.06058	0.136822
D1	4P	3.098	1.1521	0.479157	5.75	1.1245	0.122185
D1	4P	3.459	1.7158	0.529017	5.425	1.20556	0.152886
D1	4P	3.261	1.6623	0.506483	5.408	1.19058	0.154984
D1	4P	2.289	0.971	0.517438	4.402	1.00521	0.121598
D1	4P	1.949	0.7626	0.522985	4.115	0.905488	0.107735
D1	4P	1.553	0.4488	0.435768	4.486	0.794688	0.0810528
D1	4P	1.147	0.4978	0.435313	3.064	0.859773	0.105346
D1	4P	1.281	0.5267	0.427478	3.962	0.756235	0.10003
D1	4P	1.774	0.6972	0.495074	3.996	0.896454	0.106936
D1	4P	2.071	0.8614	0.491884	4.561	0.923077	0.115593
D1	4P	2.193	0.9607	0.480584	4.697	0.971609	0.123991
D1	4P	2.658	1.0943	0.484943	5.238	1.04625	0.125115
D1	4P	0.879	0.348	0.433896	2.858	0.708817	0.0872131
D1	4P	1.26	0.4789	0.481788	3.258	0.802776	0.0939487
D1	4P	2.259	0.7918	0.503271	4.794	0.936108	0.103674
D1	4P	1.774	0.5907	0.494267	4.045	0.887149	0.0944049
D1	4P	2.065	0.8563	0.504286	4.35	0.941371	0.115482
D1	4P	2.27	0.8385	0.477783	4.933	0.963094	0.10989
D1	4P	2.57	1.0513	0.488067	4.928	1.06868	0.124457
D1	4P	1.882	0.8444	0.501052	3.871	0.970832	0.121255
D1	4P	1.685	0.6641	0.487496	3.472	0.99561	0.109687
D1	4P	1.715	0.5941	0.480146	4.147	0.861158	0.0960292
D1	4P	1.431	0.5666	0.469285	3.623	0.841621	0.101366
D1	4P	2.374	1.0038	0.463886	5.037	1.01572	0.124785
D1	4P	2.035	0.7644	0.513743	4.071	0.972776	0.107886
D1	4P	2.587	1.109	0.509814	4.953	1.02429	0.126434
D1	4P	1.713	0.5735	0.438943	4.528	0.862197	0.0952506
D1	4P	3.01	1.5657	0.477099	5.576	1.13129	0.154103
D1	4P	1.456	0.5457	0.471254	3.691	0.836885	0.0975495
D1	4P	2.88	1.3122	0.493024	5.448	1.07211	0.137061
D1	4P	3.388	1.5283	0.502664	5.608	1.20216	0.143762
D1	4P	1.356	0.4844	0.438481	3.798	0.813894	0.0933965
D1	4P	1.851	0.64	0.488329	3.787	1.0012	0.101572
D1	4P	1.596	0.6234	0.510673	3.345	0.93461	0.104688
D1	4P	2.796	1.2911	0.475466	5.279	1.11372	0.139787
D1	4P	2.786	1.7098	0.48998	5.122	1.11015	0.167573
D1	4P	1.851	0.5773	0.423388	4.792	0.912046	0.0939921
D1	4P	1.473	0.505	0.457708	3.655	0.880406	0.0938301
D3	C	1.625	0.5191	0.342642	4.508	1.05212	0.101422
D3	C	2.276	0.7968	0.383627	5.257	1.12902	0.115472
D3	C	1.885	0.8046	0.367728	5.44	0.942125	0.122453
D3	C	1.825	0.6429	0.377373	5.043	0.958864	0.106419
D3	C	1.65	0.8359	0.362884	5.254	0.865324	0.131001
D3	C	2.041	1.0772	0.387567	5.089	1.035	0.146888
D3	C	1.999	1.0092	0.417816	5.177	0.924187	0.134954
D3	C	1.899	0.8253	0.389545	5.299	0.920123	0.121927
D3	C	2.253	0.7497	0.406388	5.032	1.10172	0.109318
D3	C	2.17	0.9101	0.396055	5.038	1.08768	0.128322
D3	C	1.645	0.7757	0.360101	5.076	0.900057	0.126755
D3	C	2.352	0.7508	0.385	5.218	1.17108	0.10934
D3	C	1.581	0.7446	0.370521	5.035	0.847746	0.122643
D3	C	1.789	0.7074	0.376053	4.913	0.968117	0.115824
D3	C	2.068	0.8936	0.3982	5.168	1.00521	0.126628
D3	C	1.587	0.8418	0.348481	5.289	0.860811	0.134862
D3	C	1.751	0.7195	0.357373	5.184	0.945147	0.118648
D3	C	1.593	0.7282	0.357923	5.192	0.85701	0.121336
D3	C	1.939	0.8473	0.367377	5.446	0.969279	0.126378
D3	C	1.837	0.7294	0.364924	5.098	0.987281	0.118235
D3	1P	2.76	1.1189	0.412507	5.347	1.25124	0.13489
D3	1P	2.465	1.1381	0.40404	5.377	1.13447	0.141414
D3	1P	2.193	0.8943	0.388591	4.608	1.22469	0.130955
D3	1P	1.465	0.6952	0.369263	4.992	0.794688	0.118903
D3	1P	2.838	1.2628	0.436719	5.344	1.21582	0.142371
D3	1P	2.114	0.8689	0.375559	5.506	1.02224	0.124685
D3	1P	1.656	0.6547	0.37037	4.661	0.959248	0.114074
D3	1P	1.615	0.6251	0.360023	5.13	0.874414	0.109087
D3	1P	1.877	0.7539	0.354371	5.593	0.94704	0.11836
D3	1P	2.174	0.8836	0.413274	5.12	1.02758	0.122329
D3	1P	3.091	1.1865	0.445434	5.259	1.31965	0.132739
D3	1P	1.999	0.8556	0.384172	5.261	0.988862	0.12524
D3	1P	1.772	0.876	0.387372	5.599	0.81686	0.126283
D3	1P	1.943	0.7888	0.392727	4.956	0.998401	0.120174
D3	1P	1.968	0.9072	0.388184	5.296	0.956947	0.129653
D3	1P	1.92	0.7845	0.382775	4.634	1.08247	0.124019
D3	1P	1.99	0.8437	0.406719	5.3	0.923447	0.120389
D3	1P	1.507	0.7521	0.373093	5.235	0.771479	0.121628
D3	1P	2.765	1.0706	0.41056	5.572	1.20848	0.129326
D3	1P	2.019	0.873	0.397725	5.353	0.948558	0.123692
D3	1P	1.636	0.7749	0.392311	5.049	0.825817	0.121224
D3	1P	2.542	0.9419	0.390869	5.702	1.14041	0.122733
D3	1P	1.698	0.754	0.370879	5.525	0.828822	0.117939
D3	1P	2.267	1.1002	0.40833	5.54	1.002	0.138424
D3	1P	1.821	0.6788	0.363729	5.032	0.995211	0.11312
D3	1P	2.334	1.0461	0.407034	5.126	1.11864	0.136763
D3	1P	2.154	0.9079	0.39557	5.342	1.01898	0.126187
D3	1P	2.065	0.9627	0.372287	5.278	1.05086	0.137002
D3	1P	1.309	0.5496	0.344923	4.635	0.818512	0.109341
D3	1P	2.359	0.9573	0.391405	5.482	1.09952	0.127989
D3	1P	2.056	0.8741	0.393484	5.38	0.97122	0.123947
D3	1P	1.914	0.9525	0.394182	5.246	0.925669	0.134022
D3	1P	1.821	1.0332	0.393422	5.594	0.827485	0.138878
D3	1P	1.87	0.9002	0.379983	5.341	0.92123	0.131094
D3	1P	1.673	0.9365	0.368664	5.521	0.822157	0.137143
D3	1P	1.698	0.7072	0.357334	5.092	0.933114	0.118635
D3	1P	0.681	0.2227	0.31836	2.199	0.971998	0.0834103
D3	1P	1.923	0.9449	0.381374	5.828	0.864976	0.13043
D3	1P	1.895	1.0373	0.392003	5.649	0.855632	0.138769
D3	1P	2.128	1.0779	0.382746	4.695	1.18436	0.150419
D3	2P	1.635	0.7628	0.370261	5.044	0.875117	0.124037
D3	2P	1.71	0.7934	0.404547	4.408	0.958864	0.126623
D3	2P	1.462	0.578	0.364804	4.061	0.987281	0.113089
D3	2P	1.751	0.6402	0.393918	5.098	0.871958	0.104388
D3	2P	1.653	0.7332	0.371402	4.853	0.91681	0.12182
D3	2P	1.98	0.9692	0.404727	5.332	0.917546	0.132346
D3	2P	1.788	0.81	0.371733	5.511	0.872659	0.123044
D3	2P	1.844	0.9257	0.381417	5.178	0.933862	0.135403
D3	2P	1.806	0.6433	0.366099	4.73	1.0429	0.110562
D3	2P	1.302	0.6591	0.365684	4.361	0.816201	0.12287
D3	2P	1.871	1.0587	0.391742	5.808	0.822157	0.139068
D3	2P	1.969	0.8265	0.387747	5.406	0.939488	0.120977
D3	2P	1.695	0.5515	0.367309	4.34	1.06356	0.102847
D3	2P	1.447	0.679	0.37312	4.527	0.856665	0.120518
D3	2P	2.052	0.9107	0.39909	5.013	1.02552	0.129704
D3	2P	1.789	0.6294	0.410071	4.099	1.06441	0.107849
D3	2P	1.513	0.5972	0.372439	3.899	1.04165	0.115084
D3	2P	1.793	0.8787	0.395476	5.125	0.884659	0.129321
D3	2P	1.879	0.894	0.377515	4.949	1.00602	0.134395
D3	2P	1.791	0.6435	0.394633	4.699	0.965795	0.106946
D3	2P	1.867	1.063	0.382555	5.823	0.837897	0.141163
D3	2P	2.174	0.9921	0.388697	5.282	1.05888	0.135655
D3	2P	1.648	0.8097	0.370741	5.719	0.777462	0.122715
D3	2P	1.986	0.8166	0.385579	4.979	1.03459	0.123385
D3	2P	1.66	0.872	0.3778	5.741	0.765225	0.127319
D3	2P	1.893	0.8871	0.37143	5.256	0.969667	0.131858
D3	2P	1.381	0.5525	0.33173	4.715	0.88253	0.110466
D3	2P	1.925	0.9546	0.40813	5.403	0.87301	0.130193
D3	2P	2.257	0.9033	0.390274	4.69	1.23314	0.129961
D3	2P	1.885	0.9295	0.393856	5.451	0.878287	0.130366
D3	2P	2.014	0.9034	0.38046	5.364	0.986887	0.129737
D3	2P	2.478	1.0499	0.412712	5.349	1.12224	0.13248
D3	2P	1.476	0.5853	0.362279	4.139	0.984127	0.113393
D3	2P	1.701	0.8708	0.386608	5.549	0.793079	0.126807
D3	2P	1.999	1.0661	0.403877	5.735	0.862891	0.137318
D3	2P	1.749	0.6892	0.368148	5.052	0.940241	0.114494
D3	2P	1.494	0.4741	0.368324	5.057	0.801802	0.0895028
D3	2P	2.074	0.8963	0.388742	5.577	0.956564	0.125175
D3	2P	1.555	0.8125	0.380662	5.255	0.777146	0.125999
D3	2P	1.816	0.8371	0.378258	5.311	0.904037	0.12596
D3	3P	1.237	0.4942	0.335649	3.374	1.09249	0.114792
D3	3P	1.034	0.3965	0.332237	3.002	1.03625	0.105984
D3	3P	1.505	0.6132	0.36245	3.973	1.04541	0.118159
D3	3P	2.045	0.8007	0.400304	4.705	1.08551	0.120892
D3	3P	1.314	0.4779	0.360373	3.575	1.01939	0.105229
D3	3P	0.81	0.2736	0.311867	3.368	0.770852	0.0848277
D3	3P	2.431	1.1318	0.415041	5.605	1.04499	0.137794
D3	3P	1.702	0.6408	0.361337	5.237	0.899335	0.108762
D3	3P	1.616	0.6455	0.36169	4.117	1.08551	0.119358
D3	3P	1.312	0.6071	0.34842	4.881	0.771479	0.114282
D3	3P	1.898	0.7166	0.383068	4.496	1.10172	0.117602
D3	3P	2.105	0.9438	0.403779	5.588	0.933114	0.126787
D3	3P	2.268	0.958	0.419076	5.37	1.00803	0.125723
D3	3P	1.867	0.8402	0.381811	4.654	1.05086	0.130961
D3	3P	1.492	0.6185	0.366421	4.059	1.0028	0.117621
D3	3P	1.402	0.6243	0.346969	4.049	0.998002	0.123521
D3	3P	1.912	0.6908	0.389636	4.53	1.08333	0.112994
D3	3P	0.657	0.238	0.292783	2.633	0.852538	0.0887132
D3	3P	0.719	0.2839	0.318624	2.541	0.887861	0.0955871
D3	3P	2.15	0.9189	0.414817	4.255	1.21779	0.133156
D3	3P	1.838	0.6563	0.386071	4.277	1.11282	0.112347
D3	3P	1.126	0.4733	0.344317	3.128	1.04499	0.114658
D3	3P	0.76	0.271	0.321399	2.58	0.91681	0.0906344
D3	3P	1.657	0.5719	0.39268	3.785	1.11461	0.106809
D3	3P	2.015	0.969	0.410458	5.183	0.94704	0.132578
D3	3P	1.134	0.3989	0.349614	3.401	0.953888	0.0982414
D3	3P	1.947	0.7184	0.397567	4.453	1.09996	0.115294
D3	3P	2.578	1.045	0.430145	5.313	1.12811	0.128613
D3	3P	0.657	0.2484	0.312735	2.451	0.856665	0.0900676
D3	3P	1.905	0.8955	0.379133	5.124	0.98059	0.132317
D3	3P	1.063	0.3942	0.347693	3.054	1.0012	0.101874
D3	3P	0.642	0.2327	0.32076	2.485	0.805706	0.0846805
D3	3P	2.288	1.0278	0.421479	5.542	0.979414	0.129815
D3	3P	1.528	0.643	0.369099	4.324	0.957713	0.117743
D3	3P	2.172	0.8548	0.4054	5.213	1.02758	0.119998
D3	3P	0.61	0.2262	0.307702	2.294	0.863586	0.0873873
D3	3P	0.754	0.2541	0.315169	2.583	0.92604	0.0873018
D3	3P	2.386	0.9338	0.423621	5.499	1.02429	0.120308
D3	3P	2.533	1.4915	0.437063	5.557	1.0429	0.160402
D3	4P	0.709	0.2912	0.32001	2.493	0.889288	0.0976031
D3	4P	0.98	0.409	0.3431	3.034	0.941371	0.10739
D3	4P	0.364	0.1484	0.282694	1.796	0.716738	0.0777407
D3	4P	1.636	0.6877	0.380923	3.755	1.14362	0.124562
D3	4P	1.022	0.3459	0.350287	2.984	0.978239	0.0935267
D3	4P	1.867	0.5958	0.397978	4.879	0.961554	0.0983006
D3	4P	1.462	0.6216	0.371913	3.587	1.096	0.121988
D3	4P	0.387	0.126	0.28983	1.743	0.765537	0.0678202
D3	4P	0.891	0.2911	0.348274	2.587	0.988467	0.0884617
D3	4P	2.016	0.9645	0.393716	4.781	1.07125	0.138588
D3	4P	1.777	0.6277	0.377188	4.467	1.05508	0.109384
D3	4P	1.156	0.3749	0.369781	3.122	1.0012	0.0928151
D3	4P	2.206	0.969	0.417449	5.271	1.0024	0.128574
D3	4P	1.475	0.5764	0.354346	3.937	1.05719	0.115162
D3	4P	0.574	0.2069	0.310193	1.934	0.956947	0.0853031
D3	4P	2.081	0.8788	0.404973	5.098	1.00803	0.124732
D3	4P	2.269	0.9663	0.413719	5.227	1.04918	0.128253
D3	4P	2.068	0.8061	0.39093	5.001	1.05761	0.120016
D3	4P	2.368	0.968	0.436567	4.702	1.15378	0.128351
D3	4P	2.191	0.9236	0.411828	5.583	0.952744	0.122725
D3	4P	0.752	0.262	0.329131	2.528	0.903674	0.0878781
D3	4P	0.675	0.2624	0.314723	2.264	0.94704	0.0944168
D3	4P	1.347	0.4581	0.341927	3.927	1.00321	0.10121
D3	4P	3.101	1.8565	0.418358	5.665	1.3084	0.180312
D3	4P	0.922	0.3462	0.345137	2.541	1.05128	0.100435
D3	4P	1.956	0.9115	0.396181	5.049	0.977848	0.131136
D3	4P	0.926	0.3474	0.339075	2.797	0.975894	0.099349
D3	4P	1.761	0.7467	0.40591	3.869	1.12134	0.12502
D3	4P	0.591	0.2043	0.296024	2.215	0.901864	0.0837749
D3	4P	0.745	0.3058	0.313224	2.274	1.04666	0.103364
D3	4P	2.196	1.0046	0.431835	5.056	1.00602	0.131278
D3	4P	1.018	0.3836	0.354522	2.739	1.04834	0.102457
D3	4P	2.118	0.9487	0.407199	5.101	1.01979	0.130711
D3	4P	2.029	0.8709	0.390793	5.196	0.9996	0.125835
D3	4P	1.341	0.5437	0.361428	3.616	1.02634	0.114573
D3	4P	1.402	0.5463	0.373469	3.417	1.09908	0.113535
D3	4P	1.604	0.5941	0.365203	4.143	1.06016	0.112117
D3	4P	0.773	0.2714	0.330874	2.495	0.936858	0.0896668
D3	4P	0.433	0.2218	0.305111	1.816	0.780944	0.0958047
D3	4P	0.65	0.3075	0.326861	2.718	0.731902	0.0993659
D6	C	1.904	0.971	0.406339	5.523	0.848429	0.131247
D6	C	1.26	0.961	0.412541	4.585	0.666667	0.141914
D6	C	2.064	1.125	0.395101	5.704	0.915709	0.143422
D6	C	1.836	0.959	0.408831	5.389	0.834862	0.131643
D6	C	2.087	0.992	0.411692	5.429	0.934236	0.13133
D6	C	2.093	1.073	0.417014	5.567	0.901141	0.136364
D6	C	1.399	0.41	0.38835	5.373	0.669449	0.0768932
D6	C	1.864	0.765	0.386698	5.708	0.845018	0.113302
D6	C	2.536	1.037	0.424809	5.781	1.03252	0.125743
D6	C	1.643	1.166	0.432713	4.779	0.795332	0.151882
D6	C	1.167	0.817	0.393856	4.728	0.626016	0.131154
D6	C	1.698	1.029	0.443656	5.041	0.760563	0.135759
D6	C	1.495	0.932	0.39984	4.88	0.766784	0.138345
D6	C	1.93	0.974	0.408163	5.556	0.851852	0.130612
D6	C	1.466	0.962	0.409836	4.942	0.724138	0.138525
D6	C	2.259	1.188	0.414079	5.629	0.968504	0.144099
D6	C	1.865	0.985	0.402901	5.494	0.841621	0.133763
D6	C	1.508	0.905	0.414938	4.757	0.763668	0.134025
D6	C	1.997	0.98	0.41684	5.588	0.858736	0.128804
D6	C	1.119	0.746	0.391083	4.685	0.610306	0.125147
D6	1P	1.705	0.99	0.416146	5.155	0.795332	0.13608
D6	1P	1.509	0.936	0.406669	4.987	0.745201	0.136234
D6	1P	2.277	0.9	0.415973	5.893	0.926782	0.116473
D6	1P	1.613	0.829	0.421053	5.477	0.70068	0.118316
D6	1P	2.024	1.476	0.449236	4.994	0.901141	0.166667
D6	1P	1.718	0.826	0.390625	5.556	0.792115	0.121484
D6	1P	1.196	0.891	0.411692	4.596	0.631321	0.135858
D6	1P	2.053	1.187	0.434783	5.435	0.869159	0.143913
D6	1P	2.141	0.904	0.411862	5.507	0.945525	0.121911
D6	1P	2.003	0.941	0.4158	5.39	0.893939	0.127235
D6	1P	2.042	1.217	0.411862	5.532	0.897533	0.149506
D6	1P	2.133	0.888	0.396354	5.744	0.937984	0.120888
D6	1P	2.045	0.762	0.38956	5.634	0.930502	0.111414
D6	1P	1.788	1.234	0.439174	5.409	0.751313	0.148002
D6	1P	1.879	1.058	0.426439	5.371	0.821494	0.136887
D6	1P	2.324	1.169	0.41425	5.836	0.960784	0.140017
D6	1P	1.63	0.965	0.424809	5.108	0.751313	0.13339
D6	1P	1.948	0.714	0.376364	5.548	0.934236	0.109522
D6	1P	1.678	1.025	0.413223	4.992	0.811594	0.141736
D6	1P	1.909	0.739	0.387297	5.818	0.848429	0.109218
D6	1P	1.553	0.925	0.404531	5.238	0.733102	0.132686
D6	1P	1.327	0.816	0.41632	4.796	0.663894	0.125729
D6	1P	2.697		0.455789	5.813	1.01613	0.433911
D6	1P	2.643	1.255	0.414594	5.861	1.08768	0.143449
D6	1P	1.522	0.99	0.419463	5.113	0.709402	0.136745
D6	1P	1.36	1	0.426257	4.941	0.644737	0.138107
D6	1P	1.83	1.087	0.405844	5.527	0.814882	0.14164
D6	1P	2.045	1.225	0.420168	5.482	0.886792	0.14916
D6	1P	1.608	1.079	0.422476	5.111	0.745201	0.143219
D6	1P	1.543	1.076	0.433651	5.054	0.703578	0.141804
D6	1P	2.451	1.094	0.39968	5.773	1.06186	0.135492
D6	1P	2.046	0.835	0.394789	5.834	0.886792	0.116463
D6	1P	2.021	0.919	0.424088	5.704	0.834862	0.121289
D6	1P	1.968	1.096	0.404531	5.71	0.851852	0.139968
D6	1P	2.131	1.317	0.437254	5.385	0.904762	0.153039
D6	1P	1.343	0.957	0.401768	4.934	0.677852	0.139815
D6	1P	1.364	1.011	0.429369	4.812	0.66113	0.139974
D6	1P	1.71	1.067	0.410004	5.346	0.779359	0.141861
D6	1P	2.161	1.296	0.441306	5.457	0.897533	0.150044
D6	1P	1.777	1.153	0.448833	5.214	0.757469	0.14228
D6	2P	2.4	1.269	0.43956	5.834	0.934236	0.142857
D6	2P	1.783	1.042	0.420345	5.154	0.821494	0.139554
D6	2P	1.449	1.143	0.413907	5.214	0.672241	0.148593
D6	2P	1.78	1.208	0.441696	4.889	0.824818	0.151502
D6	2P	1.503	0.905	0.407498	5.076	0.727116	0.132029
D6	2P	1.563	0.874	0.364033	5.286	0.811594	0.135056
D6	2P	1.79	1.106	0.406669	5.485	0.801802	0.143961
D6	2P	2.132	1.266	0.458505	5.251	0.886792	0.14718
D6	2P	2.813	1.335	0.478469	5.638	1.04082	0.139713
D6	2P	2.225	1.403	0.442282	5.411	0.930502	0.15701
D6	2P	2.69	1.344	0.433651	5.644	1.10084	0.148309
D6	2P	1.537	1.073	0.414422	5.29	0.70068	0.142561
D6	2P	1.636	0.571	0.396983	3.988	1.03252	0.1052
D6	2P	2.158	0.961	0.419639	5.63	0.912046	0.125052
D6	2P	1.656	1.12	0.44287	4.75	0.785714	0.147033
D6	2P	2.222	1.284	0.4329	5.586	0.919386	0.148918
D6	2P	2.068	1.23	0.425532	5.429	0.893939	0.148936
D6	2P	1.885	1.064	0.437445	5.293	0.814882	0.136045
D6	2P	2.181	1.122	0.40783	5.894	0.908397	0.138254
D6	2P	2.217	1.006	0.415628	5.832	0.915709	0.127182
D6	2P	1.596	1.015	0.435161	5.208	0.703578	0.1349
D6	2P	1.855	0.897	0.38835	5.193	0.919386	0.130874
D6	2P	2.577	1.011	0.424809	5.709	1.06186	0.123619
D6	2P	1.513	0.974	0.411692	5.117	0.718213	0.137093
D6	2P	2.703	1.463	0.44964	5.75	1.04499	0.152878
D6	2P	1.294	0.855	0.392773	4.932	0.666667	0.132364
D6	2P	1.484	1.009	0.424088	4.783	0.730104	0.141645
D6	2P	2.344	1.238	0.430293	5.786	0.941748	0.142857
D6	2P	1.839	0.934	0.4095	5.757	0.779359	0.125717
D6	2P	1.499	1.455	0.432526	4.959	0.697793	0.168685
D6	2P	2.076	0.802	0.397298	5.359	0.976285	0.116011
D6	2P	1.557	0.874	0.396983	5.104	0.766784	0.130607
D6	2P	1.822	1.033	0.415628	5.49	0.798561	0.13591
D6	2P	1.841	0.953	0.37679	5.948	0.821494	0.131876
D6	2P	1.263	0.812	0.396983	4.901	0.647446	0.127829
D6	2P	1.973	1.303	0.447628	5.286	0.834862	0.152193
D6	2P	2.014	0.757	0.39557	5.114	0.996008	0.113924
D6	2P	1.913	1.006	0.402253	5.561	0.855288	0.134755
D6	2P	1.99	1.228	0.429553	5.454	0.848429	0.148196
D6	2P	1.624	1.248	0.408831	5.419	0.733102	0.155356
D6	3P	1.962	1.624	0.446828	5.265	0.834862	0.172922
D6	3P	1.946	1.556	0.487567	5.02	0.795332	0.16431
D6	3P	1.865	1.155	0.42517	4.814	0.912046	0.150935
D6	3P	2.289	2.87	0.498256	5.184	0.886792	0.219233
D6	3P	1.264	0.504	0.347222	3.851	0.945525	0.110069
D6	3P	2.619	1.308	0.455166	5.557	1.03666	0.143377
D6	3P	2.095	0.786	0.423908	4.904	1.00803	0.113607
D6	3P	2.624	1.458	0.44964	5.848	0.996008	0.152428
D6	3P	1.597	0.625	0.376932	4.915	0.862197	0.108179
D6	3P	2.369	0.905	0.442674	4.877	1.09644	0.119965
D6	3P	2.84	1.362	0.461042	5.682	1.08333	0.143384
D6	3P	1.995	1.587	0.434594	5.241	0.876173	0.173837
D6	3P	2.759	1.674	0.43802	5.667	1.1097	0.169076
D6	3P	2.585	1.36	0.458295	5.277	1.07039	0.149863
D6	3P	2.435	1.236	0.442674	5.566	0.988072	0.141656
D6	3P	2.23	0.891	0.419463	5.565	0.953125	0.118289
D6	3P	2.233	1.318	0.456413	5.436	0.901141	0.148334
D6	3P	3.222	1.736	0.48852	5.944	1.1097	0.157792
D6	3P	2.022	1.457	0.429553	5.411	0.869159	0.164519
D6	3P	1.496	0.437	0.362188	4.281	0.964637	0.0901847
D6	3P	1.022	0.33	0.327869	3.495	0.890359	0.0895082
D6	3P	0.485	0.161	0.249128	2.227	0.872659	0.0802192
D6	3P	1.545	0.494	0.369822	4.589	0.908397	0.0946746
D6	3P	1.475	0.897	0.387898	5.098	0.745201	0.134988
D6	3P	1.501	0.407	0.358166	4.423	0.949318	0.0845272
D6	3P	1.401	0.403	0.338181	3.781	1.09644	0.0923233
D6	3P	0.407	0.146	0.233699	1.985	0.876173	0.0822622
D6	3P	3.03	1.61	0.468165	5.754	1.12314	0.156367
D6	3P	2.047	1.137	0.418235	5.574	0.879699	0.141782
D6	3P	1.967	1.111	0.39557	5.567	0.893939	0.144383
D6	3P	1.582	0.501	0.355745	4.551	0.976285	0.0974742
D6	3P	2.394	1.345	0.44964	5.618	0.949318	0.148381
D6	3P	1.754	0.585	0.357398	4.71	1.04082	0.105432
D6	3P	2.891	1.551	0.431034	4.619	1.45098	0.169828
D6	3P	1.865	1.106	0.44405	5.217	0.805054	0.139432
D6	3P	2.021	1.162	0.434405	4.299	1.08333	0.153779
D6	3P	1.718	0.61	0.356888	4.849	0.992032	0.108137
D6	3P	1.395	0.411	0.352113	4.043	0.980198	0.090493
D6	3P	2.249	1.151	0.391083	5.759	1	0.143919
D6	3P	1.984	1.601	0.417711	5.545	0.855288	0.174603
D6	4P	1.73	1.13	0.412201	5.108	0.821494	0.149217
D6	4P	1.699	1.272	0.429369	5.007	0.788909	0.157578
D6	4P	2.639	1.553	0.481696	5.241	1.04499	0.15896
D6	4P	2.278	0.82	0.429738	4.737	1.11864	0.11517
D6	4P	2.151	1.364	0.415282	5.609	0.923077	0.158223
D6	4P	2.133	1.122	0.442087	5.328	0.904762	0.137931
D6	4P	2.689	1.24	0.455373	5.561	1.06186	0.137523
D6	4P	1.824	0.881	0.399361	5.148	0.886792	0.128195
D6	4P	2.002	0.908	0.407332	5.533	0.886792	0.124236
D6	4P	1.819	1.512	0.436681	5.269	0.788909	0.168559
D6	4P	2.053	0.893	0.41425	4.716	1.04918	0.128003
D6	4P	2.152	1.105	0.428449	5.355	0.937984	0.138389
D6	4P	2.372	1.377	0.423908	5.574	1.00401	0.155998
D6	4P	3.15	1.71	0.480307	5.71	1.14592	0.159942
D6	4P	2.118	0.965	0.401768	5.669	0.930502	0.128164
D6	4P	1.987	1.225	0.44843	4.894	0.904762	0.150673
D6	4P	2.11	0.913	0.410004	5.074	1.01207	0.127101
D6	4P	2.671	1.025	0.457875	5.661	1.0284	0.119505
D6	4P	2.425	1.06	0.409668	5.569	1.06186	0.132732
D6	4P	2.28	1.31	0.411353	5.654	0.980198	0.153435
D6	4P	1.769	1.37	0.410509	5.191	0.831502	0.165846
D6	4P	2.285	0.915	0.424448	4.985	1.079	0.123514
D6	4P	0.79	0.369	0.324886	2.912	0.834862	0.107862
D6	4P	2.104	0.88	0.415628	4.985	1.01613	0.123857
D6	4P	2.459	1.006	0.43573	4.925	1.14592	0.128976
D6	4P	2.845	1.692	0.445236	5.686	1.12314	0.167854
D6	4P	3.12	1.468	0.479616	5.398	1.20264	0.147242
D6	4P	2.124	1.11	0.422833	5.372	0.934236	0.139958
D6	4P	2.417	1.669	0.453104	5.368	0.992032	0.171726
D6	4P	1.549	0.739	0.384172	4.025	1	0.129466
D6	4P	2.179	0.943	0.417362	5.029	1.03666	0.12813
D6	4P	2.622	1.334	0.424628	5.725	1.079	0.149045
D8	C	2.604		0.444484	5.103	1.14823	0.125344
D8	C	2.414	0.9013	0.422083	5.207	1.0982	0.11945
D8	C	5.229		0.728704	4.718	1.5208	0.1574
D8	C	2.983	0.8152	0.470854	4.604	1.37643	0.102175
D8	C	3.136	0.9566	0.494169	4.964	1.27842	0.109211
D8	C	3.017		0.47201	4.763	1.34192	0.125555
D8	C	2.827		0.457143	5.136	1.2041	0.141714
D8	C	2.186		0.433069	4.99	1.01167	0.133385
D8	C	1.957	0.6847	0.378243	4.861	1.06441	0.110825
D8	C	2.217		0.426203	5.265	0.988072	0.133402
D8	C	2.582		0.452591	5.138	1.1106	0.125368
D8	C	2.196	0.8584	0.422672	5	1.03915	0.119194
D8	C	2.223	0.9096	0.423316	5.011	1.04834	0.124032
D8	C	3.111		0.485979	5.153	1.24266	0.150654
D8	C	3.092		0.456475	5.333	1.27015	0.125987
D8	C	2.938	0.9887	0.461042	5.146	1.23864	0.116644
D8	C	1.693	0.6438	0.381534	5.005	0.886437	0.107974
D8	C	2.226	0.9699	0.408063	5.228	1.04332	0.130172
D8	C	2.313	0.9437	0.444129	4.846	1.07469	0.124356
D8	C	2.135		0.466505	5.149	0.889288	0.130621
D8	1P	3.452		0.504974	5.429	1.25887	0.139373
D8	1P	2.356	0.8888	0.431109	4.932	1.10793	0.119848
D8	1P	2.87		0.484402	5.192	1.14087	0.143383
D8	1P	2.587	0.9043	0.432171	5.074	1.1796	0.117118
D8	1P	1.961		0.415714	4.863	0.969667	0.141343
D8	1P	2.396		0.431686	4.983	1.11372	0.130369
D8	1P	2.093	0.6093	0.42555	4.621	1.06441	0.0957488
D8	1P	2.218	0.9597	0.45683	4.736	1.02511	0.126085
D8	1P	2.665	0.9834	0.443321	5.167	1.1631	0.12147
D8	1P	2.51	0.9566	0.44601	5.084	1.10659	0.121315
D8	1P	1.827	0.78	0.389257	4.878	0.962323	0.121837
D8	1P	2.444	0.8264	0.429904	5.061	1.12359	0.111775
D8	1P	2.454	0.6536	0.411811	4.799	1.24165	0.0963637
D8	1P	2.169	0.6552	0.397172	5.078	1.07555	0.100485
D8	1P	1.947	0.5081	0.389757	4.885	1.02265	0.0869159
D8	1P	2.117	0.6489	0.412048	4.692	1.09468	0.100952
D8	1P	2.226	0.9404	0.381738	5.393	1.08117	0.130173
D8	1P	2.2	0.6257	0.417659	4.898	1.07555	0.0952262
D8	1P	2.338		0.449256	5.053	1.03004	0.144211
D8	1P	2.435		0.442321	5.122	1.07469	0.130042
D8	2P	2.58	0.9109	0.462471	4.785	1.16591	0.11608
D8	2P	2.537		0.441521	5.222	1.1004	0.130249
D8	2P	2.067	0.6171	0.409551	4.319	1.16826	0.100749
D8	2P	1.897	0.8124	0.411235	4.989	0.924557	0.120081
D8	2P	2.305		0.450308	4.483	1.14179	0.132391
D8	2P	2.307	0.8219	0.415179	5.114	1.08681	0.114589
D8	2P	3.256		0.45775	5.304	1.34082	0.138698
D8	2P	2.211	0.8981	0.403112	5.318	1.03128	0.123352
D8	2P	1.648	0.7796	0.386817	4.569	0.932741	0.127263
D8	2P	1.652	0.7013	0.41511	4.198	0.948178	0.117061
D8	2P	2.804		0.458001	5.272	1.16123	0.131446
D8	2P	2.688		0.472344	4.747	1.19877	0.129422
D8	2P	2.573	0.9642	0.47533	4.856	1.11461	0.119308
D8	2P	2.615		0.449903	5.365	1.08333	0.150268
D8	2P	2.716		0.458442	5.133	1.15424	0.133407
D8	2P	3.395		0.497909	5.359	1.27221	0.139912
D8	2P	1.967		0.465138	4.559	0.927525	0.137216
D8	2P	2.664	0.8197	0.457666	4.926	1.1815	0.105721
D8	2P	2.511	0.8553	0.455436	4.91	1.12269	0.111582
D8	2P	2.205		0.455768	4.706	1.02799	0.134907
D8	3P	2.168	0.9269	0.445573	4.534	1.0734	0.126988
D8	3P	3.304		0.520318	4.945	1.28363	0.138925
D8	3P	2.65		0.529661	4.329	1.15564	0.162076
D8	3P	2.254	0.8101	0.475263	4.254	1.11506	0.112637
D8	3P	2.511		0.47619	4.585	1.15008	0.125238
D8	3P	2.695		0.466788	4.596	1.25632	0.123699
D8	3P	2.075		0.430626	4.39	1.09732	0.143399
D8	3P	1.984		0.463371	4.428	0.967342	0.143182
D8	3P	3.103		0.472746	5.154	1.27376	0.12055
D8	3P	1.717		0.446728	4.576	0.839926	0.156355
D8	3P	1.843	0.8394	0.421035	4.923	0.889288	0.122521
D8	3P	2.329		0.494976	4.385	1.07297	0.147008
D8	3P	2.702	0.9126	0.46644	4.737	1.22272	0.114744
D8	3P	2.081	0.7542	0.404858	4.556	1.12811	0.115789
D8	3P	2.821		0.467792	5.051	1.19394	0.121626
D8	3P	3.194		0.496352	5.043	1.27583	0.117139
D8	3P	2.764		0.484191	4.954	1.15239	0.120564
D8	3P	2.726		0.44964	5.281	1.14823	0.16232
D8	3P	1.538		0.443145	4.278	0.811266	0.146681
D8	3P	2.704	0.9869	0.431928	4.553	1.37473	0.126987
D8	4P	2.678		0.440995	5.288	1.14869	0.138472
D8	4P	2.304	0.8185	0.419974	4.517	1.21484	0.117593
D8	4P	2.908	0.8581	0.50984	4.547	1.25428	0.104007
D8	4P	2.53		0.494462	5.091	1.00521	0.126582
D8	4P	1.772	0.6527	0.396983	3.954	1.12857	0.113934
D8	4P	2.891		0.473687	5.139	1.18771	0.131685
D8	4P	2.366	0.715	0.436491	4.764	1.13767	0.102139
D8	4P	2.928	0.9116	0.488472	4.993	1.20022	0.107952
D8	4P	2.259		0.408363	5.144	1.07555	0.140477
D8	4P	2.809	0.9821	0.482672	5.002	1.16357	0.116324
D8	4P	2.942	0.9433	0.497587	4.83	1.2242	0.110464
D8	4P	2.191	0.9459	0.422761	5.218	0.992826	0.125983
D8	4P	2.766		0.437943	5.371	1.17581	0.139704
D8	4P	2.148		0.420858	5.041	1.01248	0.1372
D8	4P	2.91		0.467596	5.283	1.17817	0.128589
D8	4P	3.123		0.536222	4.936	1.18007	0.119577
D8	4P	1.803	0.5995	0.402139	3.967	1.12993	0.105763
D8	4P	2.294		0.443086	4.949	1.04625	0.132483
D8	4P	2.637		0.462022	5.07	1.12585	0.136758
D8	4P	1.924	0.7833	0.391742	4.92	0.998002	0.120265

## Sheet: PI trial two
Date code	ModaliCe	PI abs	PI total	Fv/Fo	(1-Vj)/Vj	RC/ABS	REo/ABS
D1	C	2.879	1.0017	5.072	0.966568	0.587372	0.105727
D1	C	3.503	1.5781	5.149	1.02511	0.66357	0.131387
D1	C	2.705	1.0523	4.895	0.924187	0.598015	0.111829
D1	C	2.947	1.0843	4.728	0.964251	0.646454	0.109251
D1	C	3.577	1.4273	5.088	1.02511	0.685871	0.120713
D1	4P	1.974	0.8126	4.45	0.861851	0.514854	0.110179
D1	4P	2.014	0.8868	4.462	0.844678	0.534559	0.114396
D1	4P	2.189	0.7974	4.195	0.856665	0.608976	0.0992631
D1	4P	3.331	1.3518	5.352	1.08986	0.570939	0.126749
D1	4P	1.358	0.5898	3.485	0.786991	0.495099	0.103476
D1	2P	3.806	2.0338	5.7	1.09688	0.608754	0.155232
D1	2P	2.655	1.2388	4.96	0.9516	0.562525	0.128818
D1	2P	3.581	2.0156	5.469	1.06186	0.616675	0.156635
D1	2P	2.438	1.5073	5.43	0.873361	0.514218	0.150152
D1	2P	2.611	1.7498	5.221	0.877229	0.570125	0.157355
D1	1P	1.983	0.6784	5.197	0.829491	0.460003	0.0970606
D1	1P	2.717	1.3428	5.566	0.976285	0.499975	0.138493
D1	1P	2.89	0.9929	4.893	1.00844	0.585617	0.106582
D1	1P	3.658	1.5354	4.887	1.07039	0.69935	0.126582
D1	1P	2.5	1.4635	5.255	0.853225	0.557631	0.142754
D1	3P	3.268	1.1772	5.396	1.08812	0.556669	0.116344
D1	3P	2.671	1.0223	5.279	0.964251	0.524686	0.114382
D1	3P	2.695	1.0756	5.151	1.01572	0.515039	0.120519
D1	3P	3.582	1.3613	5.464	1.09732	0.597407	0.121871
D1	3P	2.911	1.903	5.426	0.917913	0.584454	0.159556
D1	4P	3.218	1.2613	5.024	0.978239	0.654793	0.115898
D1	4P	3.111	1.3244	4.914	1.07082	0.591191	0.128289
D1	4P	2.589	0.9502	4.733	0.95848	0.570874	0.108466
D1	4P	3.318	1.2832	5.122	1.00803	0.642756	0.116982
D1	1P	3.582	1.6256	5.135	1.08073	0.645411	0.135536
D1	1P	2.75	0.8603	4.81	0.963094	0.593542	0.0967474
D1	1P	1.839	1.0482	4.541	0.787949	0.513927	0.131051
D1	1P	1.367	0.5123	4.54	0.69262	0.434499	0.0912448
D1	1P	3.716	1.5755	4.89	1.06654	0.712555	0.127547
D1	3P	2.091	0.7815	4.433	0.813237	0.579878	0.0997391
D1	3P	1.273	0.5262	3.608	0.756852	0.466266	0.0988483
D1	3P	2.284	0.8309	4.218	0.890359	0.608125	0.101557
D1	C	3.944	1.9087	5.411	1.12404	0.648298	0.145867
D1	C	2.819	1.5006	5.018	0.944012	0.595167	0.140459
D1	C	2.778	1.2966	4.899	0.946661	0.599018	0.128789
D1	C	3.431	1.4823	5.287	1.07512	0.603646	0.131595
D1	C	2.113	0.76	4.768	0.809955	0.546986	0.0979105
D1	2P	4.04	2.2228	5.165	1.14225	0.684838	0.158198
D1	2P	3.006	1.324	5.318	0.996008	0.567344	0.12822
D1	2P	3.18	1.2546	5.342	1.03459	0.575506	0.121432
D1	2P	3.146	1.5531	5.184	1.11775	0.542859	0.146029
D1	2P	1.905	0.9818	4.612	0.812251	0.508647	0.125127
D1	2P	3.068	1.0432	4.771	0.948558	0.677828	0.102352
D1	2P	1.328	0.4737	3.826	0.728608	0.476372	0.0876524
D1	2P	2.468	0.8882	4.583	0.927154	0.580855	0.104554
D1	2P	3.249	1.3131	4.975	0.994018	0.657117	0.119595
D1	C	2.967	1.5195	5.159	1.00321	0.573394	0.142202
D1	C	2.82	0.9632	5.131	1.01654	0.540599	0.107579
D1	C	1.834	0.7528	5.191	0.809955	0.436205	0.109051
D1	C	2.745	0.9698	4.875	0.953888	0.590179	0.105642
D1	C	1.515	0.5277	4.522	0.713209	0.469594	0.0882836
D1	3P	2.949	1.4568	5.286	1.03749	0.53775	0.141428
D1	3P	1.9	0.6421	4.524	0.829491	0.506509	0.0937041
D1	3P	2.537	1.0242	4.546	0.877934	0.635486	0.109939
D1	3P	3.107	1.1659	5.016	1.0145	0.610538	0.114781
D1	4P	2.425	0.8678	4.393	0.912777	0.604741	0.102201
D1	4P	2.204	0.9573	4.715	0.952744	0.490701	0.121694
D1	1P	2.376	1.2189	5.097	0.867414	0.537288	0.131636
D1	1P	2.985	1.0652	5.53	1.01979	0.529409	0.112235
D1	1P	2.818	1.2348	4.915	0.94704	0.60529	0.122874
D1	1P	1.862	0.7606	4.644	0.80538	0.497661	0.106499
D1	4P	2.313	1.4929	4.774	0.919017	0.527204	0.155525
D1	4P	2.496	0.9571	4.498	0.885725	0.626566	0.106516
D1	4P	1.186	0.4935	3.895	0.65071	0.468033	0.0922026
D1	4P	2.362	0.731	4.724	0.901864	0.554293	0.0925669
D1	4P	1.793	0.6162	4.285	0.817521	0.511771	0.0931423
D1	1P	2.024	0.6177	4.624	0.827485	0.528989	0.0872831
D1	1P	3.151	1.6011	4.97	0.974334	0.650745	0.138609
D1	1P	2.573	1.1253	4.675	0.85701	0.642137	0.115585
D1	1P	2.699	1.2424	4.634	0.888931	0.655265	0.121879
D1	1P	2.023	0.6888	4.937	0.806685	0.507924	0.0944738
D1	C	3.341	1.3715	4.952	0.966955	0.697885	0.119338
D1	C	2.753	1.0202	4.624	0.913509	0.651848	0.106251
D1	C	1.933	1.8206	4.81	0.667222	0.602446	0.160853
D1	C	1.691	0.7784	4.819	0.716149	0.48998	0.108776
D1	C	3.299	1.3203	5.199	1.01776	0.623286	0.120917
D1	3P	3.312	1.3304	5.082	1.02102	0.638244	0.121266
D1	3P	2.367	1.2447	4.841	0.857355	0.570418	0.131767
D1	3P	1.564	0.6956	4.212	0.688334	0.539491	0.101424
D1	3P	4.306	2.19	5.293	1.24316	0.654493	0.157078
D1	2P	3.836	1.8717	5.214	1.12495	0.653979	0.145837
D1	2P	3.676	1.5621	5.492	1.14408	0.585035	0.134558
D1	2P	2.089	0.9082	4.588	0.780944	0.582819	0.108987
D1	2P	2.416	0.9139	4.585	0.88537	0.595274	0.105959
D3	C	1.884	0.9839	4.165	0.927897	0.487448	0.133073
D3	C	2.233	1.2431	4.588	0.95427	0.510074	0.143331
D3	C	2.232	1.3558	4.593	0.988072	0.49186	0.154444
D3	C	1.968	1.1968	4.484	0.939864	0.467115	0.149944
D3	C	3.749	1.9556	4.221	1.62192	0.547465	0.171357
D3	2P	1.663	0.9679	4.227	0.914242	0.430163	0.141954
D3	2P	1.898	1.4553	4.571	0.853225	0.486547	0.163966
D3	2P	1.921	1.7411	4.407	0.838235	0.520156	0.176853
D3	2P	1.848	2.168	4.393	0.777146	0.541126	0.1921
D3	2P	2.058	1.5722	4.42	0.903312	0.515411	0.167509
D3	1P	2.198	1.5827	4.522	0.938736	0.51784	0.166227
D3	1P	2.115	1.9155	4.557	0.889288	0.521757	0.183659
D3	1P	2.395	1.2592	4.743	1.01491	0.497587	0.143305
D3	1P	2.259	1.3215	4.599	1.0141	0.484379	0.152579
D3	1P	1.54	0.7397	4.316	0.884304	0.403437	0.123452
D3	3P	2.729	1.4262	4.813	1.17014	0.484473	0.153093
D3	3P	2.094	1.8619	4.653	0.912412	0.493291	0.184984
D3	3P	2.283	1.0727	5.055	1.01735	0.44403	0.134541
D3	3P	3.278	1.9082	5.059	1.21435	0.533447	0.168569
D3	3P	2.093	1.5228	4.736	0.888574	0.497463	0.163665
D3	4P	2.005	1.7541	4.837	0.876525	0.473015	0.180692
D3	4P	3.32	2.0736	4.943	1.15517	0.581497	0.171542
D3	4P	2.553	1.9853	4.617	1.04834	0.527371	0.184052
D3	4P	3.032	1.405	5.04	1.1925	0.504617	0.143816
D3	4P	1.942	0.9657	4.036	1.09908	0.437809	0.139223
D3	2P	2.212	1.7794	4.424	1.00321	0.498256	0.182362
D3	2P	3.091	2.424	4.471	1.16216	0.594884	0.193337
D3	2P	2.327	1.0978	4.482	1.07771	0.481742	0.135851
D3	2P	2.107	1.0755	4.718	0.978631	0.456246	0.137786
D3	2P	2.19	1.1279	4.142	0.95848	0.551785	0.134084
D3	4P	2.486	2.0122	4.509	1.02552	0.537634	0.185484
D3	4P	1.928	1.0106	4.488	0.950458	0.452059	0.136974
D3	4P	1.092	0.5936	2.92	1.03625	0.360933	0.133545
D3	4P	1.673	0.5634	3.567	1.00481	0.46681	0.0984969
D3	4P	2.174	1.1008	4.114	0.992429	0.532481	0.134718
D3	C	2.107	1.3694	4.376	0.886437	0.543213	0.15047
D3	C	1.848	0.8995	4.267	0.887861	0.487662	0.124842
D3	C	2.476	2.3604	4.688	0.998401	0.529017	0.201026
D3	C	1.58	0.9529	4.125	0.827485	0.462834	0.136999
D3	C	2.26	1.1228	4.476	0.973165	0.518807	0.133852
D3	3P	1.492	0.6586	2.868	1.30309	0.399106	0.128512
D3	3P	2.196	1.4435	4.395	0.961938	0.519211	0.158359
D3	3P	1.774	1.8487	4.383	0.771793	0.524521	0.18096
D3	1P	2.138	1.0671	4.248	0.98059	0.513215	0.133436
D3	1P	1.831	1.6214	4.441	0.824152	0.5002	0.173069
D3	1P	1.735	0.8211	3.889	1.07771	0.414044	0.132494
D3	1P	2.205	1.1135	4.852	0.936858	0.485013	0.134349
D3	1P	1.931	1.4467	4.459	0.809955	0.534674	0.156659
D3	2P	2.782	1.8988	4.863	1.06058	0.53952	0.173186
D3	2P	2.174	1.8069	4.438	0.930129	0.526565	0.178506
D3	2P	1.877	1.3807	4.176	0.98334	0.457018	0.169553
D3	2P	2.823	1.618	4.56	1.03542	0.598015	0.151896
D3	2P	1.106	1.7531	4.182	0.528818	0.500175	0.17106
D3	3P	2.97	1.9082	4.677	1.13858	0.557756	0.171789
D3	3P	3.32	1.6707	4.784	1.27842	0.543006	0.1553
D3	3P	2.309	1.1351	4.432	1.03998	0.500902	0.137247
D3	3P	3.562	2.1089	4.494	1.23414	0.642302	0.168283
D3	3P	2.334	1.2879	4.659	1.03459	0.484121	0.149109
D3	C	2.217	1.5308	4.467	0.86428	0.574284	0.154482
D3	C	2.47	1.2513	4.589	1.03874	0.518054	0.140911
D3	C	1.407	1.5085	4.068	0.653713	0.529045	0.164004
D3	C	2.231	1.249	4.179	0.968117	0.551511	0.14229
D3	C	1.835	0.9395	4.561	0.953507	0.421905	0.135432
D3	1P	2.355	1.3132	4.342	1.0829	0.500877	0.151265
D3	1P	2.842	1.5848	4.798	1.17061	0.505766	0.159822
D3	1P	2.242	1.1222	4.342	0.994018	0.519508	0.135072
D3	1P	2.916	2.0312	5.072	1.03998	0.55273	0.174663
D3	1P	2.135	1.5882	4.663	0.916076	0.499875	0.167958
D3	4P	2.294	1.2556	4.33	1.08117	0.48986	0.149407
D3	4P	2.404	1.0646	4.31	1.08464	0.514192	0.129576
D3	4P	1.337	0.7609	3.409	1.0028	0.39116	0.140426
D3	4P	2.4	1.0179	4.282	1.13265	0.49478	0.128148
D3	1P	1.763	1.164	4.5	0.815871	0.480215	0.145985
D3	1P	1.887	1.4156	4.189	0.834526	0.539782	0.157616
D3	1P	0.956	0.4939	3.264	0.816201	0.358629	0.117272
D3	1P	1.397	0.8206	4.273	0.712915	0.458737	0.124776
D3	C	1.531	0.8827	4.133	0.769598	0.481348	0.128039
D3	C	1.036	0.4929	3.748	0.710571	0.389014	0.105812
D3	C	1.702	1.0534	4.216	0.807664	0.49975	0.137931
D3	C	1.19	0.9074	4.341	0.66113	0.414405	0.140069
D3	C	1.556	1.1684	4.307	0.702997	0.513663	0.143826
D3	2P	1.96	1.0531	4.431	0.985309	0.448893	0.141401
D3	2P	2.023	1.4527	4.512	0.890359	0.503423	0.161095
D3	2P	2.939	2.103	4.716	1.1164	0.558129	0.181392
D3	2P	1.833	1.2013	4.796	0.786033	0.486216	0.144406
D3	4P	1.179	0.5396	3.218	1.07684	0.340171	0.124162
D3	4P	1.676	0.8588	3.421	1.11551	0.439194	0.138346
D3	4P	1.832	0.9945	4.211	0.937984	0.463908	0.137781
D3	4P	1.949	1.0638	4.132	1.03707	0.454773	0.144618
D3	3P	2.222	1.1932	4.266	1.03791	0.501907	0.144047
D3	3P	2.529	1.5456	4.466	1.17391	0.482416	0.167398
D3	3P	1.98	1.2648	4.593	0.88537	0.486855	0.150438
D3	3P	4.059	2.1624	4.646	1.45098	0.602083	0.169185
D6	2P	1.678	1.6112	4.316	0.714972	0.543744	0.165842
D6	2P	1.372	0.9743	4.268	0.729206	0.440781	0.141932
D6	2P	2.623	1.5544	4.461	0.992826	0.592136	0.151587
D6	2P	1.866	0.8998	4.32	0.956182	0.451712	0.12919
D6	3P	1.765	1.0394	4.351	0.870907	0.465766	0.140196
D6	3P	2.099	1.8678	4.615	0.901141	0.504668	0.183195
D6	3P	2.678	2.3325	4.655	1.03417	0.556421	0.194747
D6	3P	2.673	1.3924	4.429	1.145	0.527093	0.149167
D6	3P	3.707	2.1985	4.692	1.47586	0.535475	0.183133
D6	1P	1.79	1.4939	4.537	0.79019	0.4995	0.164336
D6	1P	1.961	1.4068	4.311	0.829157	0.548637	0.153618
D6	1P	2.364	2.1683	4.586	0.922707	0.558628	0.188258
D6	1P	2.555	1.594	4.721	0.95122	0.56912	0.154801
D6	1P	2.258	1.3595	4.677	0.92604	0.521159	0.149051
D6	4P	3.247	2.1493	4.888	1.12811	0.589032	0.175532
D6	4P	1.733	1.407	4.516	0.83925	0.457226	0.167345
D6	4P	2.91	2.2126	4.772	1.11685	0.545941	0.18835
D6	4P	1.708	1.5704	4.526	0.761804	0.495319	0.169894
D6	4P	2.724	1.5713	4.929	1.07727	0.512978	0.157484
D6	C	2.135	2.0394	4.645	0.907669	0.506611	0.190992
D6	C	1.847	1.7526	4.467	0.819174	0.504898	0.179239
D6	C	2.456	2.189	4.526	1.04625	0.518699	0.197106
D6	C	2.6	1.5061	4.517	1.02922	0.55919	0.1521
D6	C	1.487	0.8647	3.892	0.869508	0.439348	0.136198
D6	2P	2.131	2.0436	4.356	0.870907	0.561892	0.185425
D6	2P	2.17	1.5232	4.473	0.944769	0.513347	0.163758
D6	2P	3.214	1.2751	4.978	1.26963	0.508621	0.132241
D6	2P	2.54	1.9138	4.544	1.02265	0.546478	0.178152
D6	2P	1.584	1.0125	4.344	0.818182	0.445673	0.142615
D6	4P	2.224	2.0348	4.442	0.962323	0.520454	0.191007
D6	4P	2.086	1.6009	4.404	0.949318	0.498878	0.172113
D6	4P	1.844	1.4153	4.428	0.869159	0.47918	0.164838
D6	4P	3.181	2.0271	4.716	1.16263	0.580147	0.172884
D6	C	2.487	1.969	4.37	1.05423	0.539811	0.184615
D6	C	2.689	1.6855	4.981	1.08943	0.495466	0.167468
D6	C	3.321	2.5423	4.719	1.20459	0.58401	0.195643
D6	C	2.947	1.9256	4.861	1.18103	0.513242	0.177582
D6	C	2.37	1.8556	4.539	0.984915	0.530138	0.178657
D6	3P	1.358	0.9326	4.346	0.74703	0.418235	0.141363
D6	3P	2.342	1.5339	4.872	1.0734	0.447828	0.170175
D6	3P	1.689	1.1807	4.393	0.83925	0.45798	0.152965
D6	3P	2.112	1.5576	4.406	0.950078	0.50449	0.1685
D6	3P	2.135	1.8355	4.743	0.874414	0.514642	0.178066
D6	1P	1.558	1.0129	4.485	0.807338	0.430219	0.144123
D6	1P	2.214	1.6869	4.572	0.891432	0.543242	0.167319
D6	1P	2.693	1.7245	4.339	1.16403	0.533106	0.170594
D6	1P	1.609	1.1866	4.401	0.788589	0.463564	0.152513
D6	C	1.359	0.7182	4.095	0.718804	0.461595	0.116322
D6	C	1.38	0.4966	3.671	0.817851	0.459559	0.09375
D6	C	1.635	0.7645	4.249	0.776514	0.495688	0.112521
D6	C	4.117	1.8148	4.819	1.32234	0.64612	0.144085
D6	C	2.18	0.9623	4.23	0.984915	0.523423	0.123004
D6	3P	1.406	0.5758	3.973	0.806032	0.439078	0.103622
D6	3P	1.833	1.4618	4.37	0.830831	0.504668	0.164017
D6	3P	1.722	1.2282	4.35	0.839926	0.471276	0.154578
D6	3P	2.43	1.9912	4.559	1.02102	0.52203	0.186365
D6	3P	1.371	1.3103	4.293	0.667222	0.478583	0.158411
D6	4P	1.812	0.6515	4.06	0.965409	0.46215	0.104446
D6	4P	1.534	1.1301	4.2	0.786033	0.464749	0.150579
D6	4P	2.073	1.8861	4.407	0.956947	0.49157	0.189746
D6	4P	1.331	1.2286	4.192	0.696065	0.456038	0.159157
D6	4P	2.755	2.2153	4.536	1.08377	0.560444	0.18999
D6	2P	2.862	2.0216	4.259	1.23614	0.543537	0.185346
D6	2P	1.738	1.1102	4.584	0.867414	0.436948	0.148562
D6	2P	2.206	1.7645	4.306	0.903312	0.567022	0.171241
D6	2P	2.553	2.2128	4.777	1.06569	0.501429	0.198064
D6	2P	2.912	2.3594	4.75	1.10526	0.554785	0.194175
D6	1P	1.845	1.0532	4.501	0.879699	0.465853	0.13929
D6	1P	2.555	1.4849	4.569	1.05592	0.529773	0.154694
D6	1P	1.775	1.3233	4.519	0.786991	0.499226	0.153762
D6	1P	3.028	2.0385	4.859	1.11193	0.560507	0.175439
D6	C	2.008	0.8746	4.328	0.846381	0.548155	0.11292
D6	C	1.682	1.0708	4.406	0.788269	0.484168	0.139924
D6	C	2.625	1.225	4.094	1.18579	0.540745	0.138972
D6	C	2.081	1.9103	4.553	0.867762	0.526704	0.18224
D6	C	1.398	1.2755	4.39	0.617076	0.516156	0.148137
D6	3P	1.802	1.0437	4.207	0.915709	0.467683	0.141708
D6	3P	1.657	0.8924	4.234	0.821494	0.476372	0.127668
D6	3P	2.005	1.3481	4.567	0.839588	0.522931	0.150604
D6	3P	1.487	1.0675	4.042	0.780944	0.471231	0.147024
D6	3P	2.006	1.7326	4.388	0.88076	0.519184	0.176523
D6	2P	1.301	1.083	4.257	0.692047	0.441696	0.150618
D6	2P	1.711	1.0558	3.831	0.795655	0.561514	0.134202
D6	2P	2.056	1.4202	4.637	0.886437	0.500075	0.158024
D6	2P	1.825	1.2485	4.275	0.804403	0.530673	0.146996
D6	2P	2.258	1.1674	3.839	1.12811	0.521376	0.143379
D6	4P	1.511	1.3093	4.444	0.730104	0.465528	0.160142
D6	4P	1.75	1.7544	4.25	0.804403	0.511902	0.180701
D6	4P	2.199	1.6465	4.533	0.924187	0.524824	0.168469
D6	4P	2.21	1.6407	4.621	0.982554	0.486689	0.173748
D6	4P	1.679	0.924	3.987	0.875469	0.480931	0.132256
D6	1P	2.808	1.696	4.791	1.05339	0.556359	0.159675
D6	1P	1.612	1.1796	4.126	0.768659	0.508363	0.147934
D6	1P	1.852	1.4759	4.529	0.803752	0.508699	0.161766
D6	1P	2.013	1.682	4.32	0.814553	0.571853	0.165837
D8	2P	2.367	1.6945	4.765	0.924928	0.537143	0.16544
D8	2P	1.735	1.1952	4.425	0.733703	0.534388	0.140544
D8	2P	1.672	1.3942	4.143	0.729805	0.553128	0.154323
D8	2P	1.753	1.036	4.335	0.865324	0.467399	0.14022
D8	2P	1.85	1.4207	4.266	0.700391	0.619272	0.14491
D8	4P	2.041	1.4777	4.66	0.882885	0.49613	0.162235
D8	4P	2.468	1.4546	4.583	1.02265	0.526676	0.153789
D8	4P	2.418	1.0805	4.962	1.01369	0.480862	0.129352
D8	4P	3.41	1.9805	5.204	1.19106	0.550085	0.167776
D8	4P	2.516	1.9854	4.707	0.99362	0.537924	0.18128
D8	C	1.754	1.0321	4.67	0.80538	0.466244	0.136143
D8	C	3.39	2.6081	4.741	1.17581	0.608088	0.19398
D8	C	2.855	2.3239	4.762	1.05297	0.569476	0.190205
D8	C	2.463	1.2863	4.795	0.986887	0.520535	0.141065
D8	C	2.257	1.2646	4.742	0.930502	0.511509	0.142711
D8	3P	2.886	1.9519	4.583	1.0475	0.601178	0.169532
D8	3P	2.141	1.1869	4.636	0.94742	0.487401	0.142808
D8	3P	2.993	1.6914	4.622	1.0903	0.593859	0.154997
D8	3P	1.953	1.4378	4.478	0.843658	0.516929	0.158697
D8	3P	1.599	1.0693	4.7	0.78031	0.436072	0.144776
D8	1P	1.924	1.0812	4.181	0.957713	0.480469	0.142219
D8	1P	3.071	2.547	4.774	1.17344	0.548035	0.202225
D8	1P	1.905	1.216	4.279	0.886792	0.502109	0.148624
D8	1P	1.535	1.6298	4.151	0.674201	0.548516	0.167297
D8	1P	2.478	1.3091	4.518	1.02716	0.534102	0.143139
D8	2P	2.567	1.3771	4.484	1.01979	0.561451	0.144293
D8	2P	1.284	0.8729	4.098	0.719099	0.435559	0.135894
D8	2P	1.393	0.9076	4.239	0.707942	0.464016	0.132244
D8	2P	1.669	1.4119	4.156	0.735509	0.54603	0.156711
D8	2P	1.79	1.4241	4.282	0.712915	0.586613	0.149586
D8	4P	2.374	1.9434	4.514	0.922338	0.57019	0.176759
D8	4P	2.267	1.3938	4.317	1.01532	0.517438	0.155749
D8	4P	1.488	0.968	4.259	0.742768	0.470389	0.135942
D8	4P	2.178	1.2781	4.126	0.996805	0.529493	0.148787
D8	4P	2.377	1.8532	4.368	0.927897	0.586441	0.171827
D8	1P	2.894	1.3458	4.696	1.00803	0.611284	0.131426
D8	1P	2.817	1.6488	4.473	1.08768	0.579039	0.157499
D8	1P	1.888	1.1124	4.013	0.916076	0.513663	0.141771
D8	1P	2.007	1.0159	4.384	0.901864	0.507692	0.129969
D8	1P	1.432	1.1751	4.185	0.668892	0.511745	0.145847
D8	3P	2.435	0.7796	4.253	1.05719	0.541565	0.100731
D8	3P	3.456	2.6647	4.808	1.11461	0.644828	0.190224
D8	3P	2.253	1.7711	4.379	0.99561	0.516876	0.178839
D8	3P	2.674	1.6307	4.589	1.01491	0.574152	0.156743
D8	3P	1.137	0.9466	4.249	0.601794	0.44484	0.138345
D8	C	2.404	1.6022	4.449	0.885725	0.609979	0.153105
D8	C	1.591	0.904	4.489	0.842978	0.420557	0.135419
D8	C	2.489	1.554	4.396	1.02511	0.552364	0.158529
D8	C	2.796	1.977	4.701	1.07254	0.554662	0.176937
D8	C	2.122	1.4073	4.412	0.885725	0.543065	0.152601
D8	C	2.6	1.045	4.236	1.01288	0.605914	0.116941
D8	C	2.431	1.1984	4.015	1.05339	0.574845	0.135663
D8	C	2.219	1.9524	4.584	0.913876	0.529717	0.183282
D8	C	2.994	2.0546	4.666	1.01005	0.635324	0.168361
D8	C	1.98	1.7051	4.471	0.77841	0.569022	0.165586
D8	2P	2.817	2.2128	4.535	0.991635	0.626527	0.179187
D8	2P	2.041	1.4592	4.565	0.875821	0.510621	0.159824
D8	2P	1.971	0.9641	4.509	0.848771	0.514907	0.123578
D8	2P	1.549	1.1146	4.375	0.722356	0.490124	0.142626
D8	2P	2.61	1.777	4.654	0.975114	0.575242	0.164519
D8	1P	2.785	2.0078	4.478	0.92123	0.675356	0.164112
D8	1P	1.531	1.1301	4.069	0.743679	0.50597	0.145214
D8	1P	1.628	0.8366	4.013	0.893222	0.454174	0.128077
D8	1P	1.407	1.3513	4.309	0.644737	0.506432	0.155981
D8	1P	2.476	1.7705	4.485	0.919386	0.600456	0.163324
D8	3P	2.93	2.6276	4.413	1.05002	0.632391	0.197306
D8	3P	1.917	0.9395	4.159	0.895735	0.514668	0.125064
D8	3P	2.695	1.2464	3.859	1.33863	0.52173	0.143997
D8	3P	1.868	1.4114	4.338	0.907669	0.474496	0.166548
D8	4P	2.057	1.2352	4.479	0.938736	0.489261	0.148735
D8	4P	2.189	1.0854	4.32	1.0496	0.482952	0.137641
D8	4P	2.576	1.8199	4.573	0.881114	0.639386	0.159207
D8	4P	2.118	1.3603	4.393	0.942502	0.511404	0.154444
D8	4P	2.643	1.9046	4.73	1.05297	0.530532	0.177198
D8	4P	3.559	2.0855	4.925	1.24871	0.57867	0.170708
D8	4P	2.102	1.388	4.484	0.854256	0.548757	0.149811
D8	4P	1.631	1.4203	4.203	0.795655	0.487638	0.166772
D8	4P	2.025	1.6726	4.221	0.799208	0.600276	0.162675
D8	4P	1.68	1.7529	4.269	0.759944	0.51792	0.178682
D8	C	2.486	1.3606	4.779	0.93836	0.554477	0.141392
D8	C	1.722	1.2691	4.369	0.7507	0.525072	0.14807
D8	C	2.858	1.5842	4.424	1.00844	0.640615	0.14606
D8	C	1.739	1.008	4.375	0.819836	0.484801	0.134775
D8	C	2.544	1.6115	4.459	1.06526	0.53559	0.163355
D8	3P	2.468	1.4778	4.483	1.04625	0.526177	0.156801
D8	3P	2.993	1.72	4.635	1.1173	0.578035	0.158382
D8	3P	1.776	1.3298	4.143	0.737921	0.580889	0.146384
D8	3P	2.028	1.4636	4.051	0.804077	0.62251	0.150025
D8	3P	1.316	0.8782	4.18	0.655355	0.4804	0.127786
D8	2P	2.186	1.3675	4.224	0.98059	0.527816	0.154122
D8	2P	1.38	1.0516	4.052	0.656452	0.518645	0.137441
D8	2P	1.616	1.3002	3.855	0.809955	0.517491	0.158352
D8	2P	1.749	1.7404	4.273	0.777146	0.526648	0.176954
D8	2P	2.197	1.5394	4.523	0.91095	0.533163	0.161015
D8	1P	2.444	1.3002	4.791	0.976675	0.52222	0.142044
D8	1P	2.45	2.0709	4.725	0.915709	0.566155	0.180604
D8	1P	2.764	1.4496	4.989	1.00763	0.549753	0.144035
D8	1P	1.771	1.591	4.355	0.677008	0.600745	0.155593
D8	1P	2.856	1.8739	4.782	0.994018	0.600889	0.163442

## Sheet: DI trial one
Date code	Traitement	DI0/ABS
D1	C	0.159579
D1	C	0.157526
D1	C	0.158992
D1	C	0.158134
D1	C	0.159774
D1	C	0.15593
D1	C	0.15599
D1	C	0.155305
D1	C	0.157242
D1	C	0.158069
D1	C	0.247527
D1	C	0.155387
D1	C	0.154461
D1	C	0.153518
D1	C	0.152516
D1	C	0.156116
D1	C	0.156717
D1	C	0.154826
D1	C	0.15664
D1	C	0.157
D1	1P	0.151496
D1	1P	0.156598
D1	1P	0.15095
D1	1P	0.151742
D1	1P	0.156303
D1	1P	0.150724
D1	1P	0.148324
D1	1P	0.148938
D1	1P	0.152118
D1	1P	0.147536
D1	1P	0.153557
D1	1P	0.151332
D1	1P	0.147398
D1	1P	0.148542
D1	1P	0.0470374
D1	1P	0.163681
D1	1P	0.148046
D1	1P	0.14776
D1	1P	0.157324
D1	1P	0.160489
D1	1P	0.158804
D1	1P	0.147728
D1	1P	0.148523
D1	1P	0.149282
D1	1P	0.160413
D1	1P	0.153164
D1	1P	0.15475
D1	1P	0.154158
D1	1P	0.150899
D1	1P	0.148655
D1	1P	0.153753
D1	1P	0.149893
D1	1P	0.154104
D1	1P	0.157413
D1	1P	0.154571
D1	1P	0.148831
D1	1P	0.173855
D1	1P	0.154946
D1	1P	0.15463
D1	1P	0.14922
D1	2P	0.155042
D1	2P	0.155629
D1	2P	0.159536
D1	2P	0.155241
D1	2P	0.151362
D1	2P	0.154564
D1	2P	0.205576
D1	2P	0.176065
D1	2P	0.167574
D1	2P	0.151516
D1	2P	0.158668
D1	2P	0.154069
D1	2P	0.187413
D1	2P	0.168505
D1	2P	0.155172
D1	2P	0.157571
D1	2P	0.159464
D1	2P	0.154674
D1	2P	0.166244
D1	2P	0.154603
D1	2P	0.158794
D1	2P	0.169425
D1	2P	0.151259
D1	2P	0.161134
D1	2P	0.157644
D1	2P	0.155232
D1	2P	0.160092
D1	2P	0.186001
D1	2P	0.156695
D1	2P	0.164889
D1	2P	0.156836
D1	2P	0.153499
D1	2P	0.154726
D1	2P	0.154626
D1	2P	0.155517
D1	2P	0.169099
D1	2P	0.172276
D1	2P	0.1617
D1	2P	0.159509
D1	2P	0.154605
D1	3P	0.156982
D1	3P	0.156465
D1	3P	0.203997
D1	3P	0.160688
D1	3P	0.257608
D1	3P	0.153853
D1	3P	0.151264
D1	3P	0.158503
D1	3P	0.174339
D1	3P	0.182061
D1	3P	0.167143
D1	3P	0.16314
D1	3P	0.155597
D1	3P	0.171957
D1	3P	0.153075
D1	3P	0.154453
D1	3P	0.159704
D1	3P	0.17284
D1	3P	0.188769
D1	3P	0.180287
D1	3P	0.160959
D1	3P	0.167191
D1	3P	0.166478
D1	3P	0.153636
D1	3P	0.151284
D1	3P	0.176671
D1	3P	0.152623
D1	3P	0.165758
D1	3P	0.162331
D1	3P	0.157938
D1	3P	0.153656
D1	3P	0.164498
D1	3P	0.157357
D1	3P	0.191917
D1	3P	0.168926
D1	3P	0.160984
D1	3P	0.157762
D1	3P	0.196408
D1	3P	0.185198
D1	3P	0.190346
D1	4P	0.153782
D1	4P	0.151702
D1	4P	0.148155
D1	4P	0.155637
D1	4P	0.156047
D1	4P	0.185139
D1	4P	0.195492
D1	4P	0.182282
D1	4P	0.246082
D1	4P	0.201556
D1	4P	0.200158
D1	4P	0.179833
D1	4P	0.175557
D1	4P	0.160322
D1	4P	0.259253
D1	4P	0.234824
D1	4P	0.172572
D1	4P	0.198201
D1	4P	0.186889
D1	4P	0.168562
D1	4P	0.168676
D1	4P	0.205331
D1	4P	0.223614
D1	4P	0.194267
D1	4P	0.216294
D1	4P	0.165654
D1	4P	0.197226
D1	4P	0.167984
D1	4P	0.180888
D1	4P	0.152052
D1	4P	0.213195
D1	4P	0.155105
D1	4P	0.151352
D1	4P	0.20841
D1	4P	0.208907
D1	4P	0.23016
D1	4P	0.159234
D1	4P	0.163359
D1	4P	0.172658
D1	4P	0.214802
D3	C	0.181566
D3	C	0.159819
D3	C	0.155292
D3	C	0.165478
D3	C	0.159887
D3	C	0.164212
D3	C	0.161904
D3	C	0.158739
D3	C	0.165766
D3	C	0.16563
D3	C	0.164602
D3	C	0.160815
D3	C	0.165697
D3	C	0.169111
D3	C	0.162147
D3	C	0.159012
D3	C	0.161711
D3	C	0.161495
D3	C	0.155143
D3	C	0.163997
D3	1P	0.157578
D3	1P	0.156808
D3	1P	0.178324
D3	1P	0.16687
D3	1P	0.157612
D3	1P	0.153716
D3	1P	0.17663
D3	1P	0.163126
D3	1P	0.151671
D3	1P	0.163409
D3	1P	0.159777
D3	1P	0.1597
D3	1P	0.15154
D3	1P	0.167891
D3	1P	0.158806
D3	1P	0.177493
D3	1P	0.158742
D3	1P	0.160392
D3	1P	0.152153
D3	1P	0.15742
D3	1P	0.16532
D3	1P	0.149195
D3	1P	0.153247
D3	1P	0.15292
D3	1P	0.165788
D3	1P	0.163261
D3	1P	0.157674
D3	1P	0.159302
D3	1P	0.177463
D3	1P	0.154253
D3	1P	0.156725
D3	1P	0.160117
D3	1P	0.151664
D3	1P	0.157693
D3	1P	0.153364
D3	1P	0.164159
D3	1P	0.312566
D3	1P	0.146448
D3	1P	0.150372
D3	1P	0.175604
D3	2P	0.165432
D3	2P	0.184918
D3	2P	0.197614
D3	2P	0.163988
D3	2P	0.170845
D3	2P	0.157925
D3	2P	0.1536
D3	2P	0.161874
D3	2P	0.174519
D3	2P	0.186536
D3	2P	0.146903
D3	2P	0.156107
D3	2P	0.187291
D3	2P	0.180926
D3	2P	0.166301
D3	2P	0.196096
D3	2P	0.204097
D3	2P	0.163292
D3	2P	0.16807
D3	2P	0.175493
D3	2P	0.146557
D3	2P	0.159171
D3	2P	0.148815
D3	2P	0.167264
D3	2P	0.148324
D3	2P	0.159863
D3	2P	0.174988
D3	2P	0.156191
D3	2P	0.175741
D3	2P	0.155022
D3	2P	0.15713
D3	2P	0.157491
D3	2P	0.19458
D3	2P	0.15271
D3	2P	0.148465
D3	2P	0.165225
D3	2P	0.165083
D3	2P	0.152037
D3	2P	0.159878
D3	2P	0.158452
D3	3P	0.228611
D3	3P	0.249842
D3	3P	0.201087
D3	3P	0.175293
D3	3P	0.0220094
D3	3P	0.218566
D3	3P	0.228941
D3	3P	0.151407
D3	3P	0.160325
D3	3P	0.195421
D3	3P	0.170029
D3	3P	0.181957
D3	3P	0.151781
D3	3P	0.156986
D3	3P	0.176855
D3	3P	0.197648
D3	3P	0.19805
D3	3P	0.18083
D3	3P	0.275245
D3	3P	0.282428
D3	3P	0.190277
D3	3P	0.189522
D3	3P	0.242227
D3	3P	0.279295
D3	3P	0.208985
D3	3P	0.161721
D3	3P	0.227249
D3	3P	0.183398
D3	3P	0.158422
D3	3P	0.28978
D3	3P	0.163292
D3	3P	0.246653
D3	3P	0.286984
D3	3P	0.15287
D3	3P	0.187834
D3	3P	0.160944
D3	3P	0.303548
D3	3P	0.279114
D3	3P	0.153859
D3	3P	0.152491
D3	4P	0.286281
D3	4P	0.24789
D3	4P	0.357607
D3	4P	0.21027
D3	4P	0.251051
D3	4P	0.170096
D3	4P	0.218015
D3	4P	0.364577
D3	4P	0.278794
D3	4P	0.172999
D3	4P	0.182936
D3	4P	0.242614
D3	4P	0.159466
D3	4P	0.202544
D3	4P	0.340778
D3	4P	0.163974
D3	4P	0.160606
D3	4P	0.166654
D3	4P	0.175369
D3	4P	0.151923
D3	4P	0.283415
D3	4P	0.306414
D3	4P	0.202934
D3	4P	0.150023
D3	4P	0.282426
D3	4P	0.165326
D3	4P	0.263393
D3	4P	0.20535
D3	4P	0.311092
D3	4P	0.305488
D3	4P	0.165134
D3	4P	0.267416
D3	4P	0.163938
D3	4P	0.161397
D3	4P	0.21664
D3	4P	0.226397
D3	4P	0.194434
D3	4P	0.286107
D3	4P	0.355118
D3	4P	0.269007
D6	C	0.15319
D6	C	0.179043
D6	C	0.149348
D6	C	0.156582
D6	C	0.15562
D6	C	0.15221
D6	C	0.156893
D6	C	0.149265
D6	C	0.147409
D6	C	0.173085
D6	C	0.174478
D6	C	0.165484
D6	C	0.169932
D6	C	0.152653
D6	C	0.168443
D6	C	0.150725
D6	C	0.153908
D6	C	0.173859
D6	C	0.15173
D6	C	0.175987
D6	1P	0.162297
D6	1P	0.167141
D6	1P	0.145175
D6	1P	0.154526
D6	1P	0.166667
D6	1P	0.152344
D6	1P	0.178674
D6	1P	0.155217
D6	1P	0.153624
D6	1P	0.156341
D6	1P	0.153213
D6	1P	0.148236
D6	1P	0.15076
D6	1P	0.155907
D6	1P	0.15693
D6	1P	0.14623
D6	1P	0.163551
D6	1P	0.152804
D6	1P	0.166942
D6	1P	0.146785
D6	1P	0.160194
D6	1P	0.172356
D6	1P	0.146764
D6	1P	0.145937
D6	1P	0.163591
D6	1P	0.168372
D6	1P	0.153409
D6	1P	0.154202
D6	1P	0.163498
D6	1P	0.165221
D6	1P	0.147482
D6	1P	0.146467
D6	1P	0.149279
D6	1P	0.148867
D6	1P	0.156537
D6	1P	0.168742
D6	1P	0.172177
D6	1P	0.157442
D6	1P	0.154898
D6	1P	0.160682
D6	2P	0.146374
D6	2P	0.162673
D6	2P	0.16101
D6	2P	0.170053
D6	2P	0.164629
D6	2P	0.159083
D6	2P	0.154128
D6	2P	0.160018
D6	2P	0.150718
D6	2P	0.156126
D6	2P	0.150477
D6	2P	0.159138
D6	2P	0.200476
D6	2P	0.15065
D6	2P	0.174048
D6	2P	0.151948
D6	2P	0.155745
D6	2P	0.158793
D6	2P	0.145188
D6	2P	0.146301
D6	2P	0.16101
D6	2P	0.161553
D6	2P	0.149108
D6	2P	0.163442
D6	2P	0.148381
D6	2P	0.1685
D6	2P	0.173028
D6	2P	0.14716
D6	2P	0.148239
D6	2P	0.16782
D6	2P	0.15733
D6	2P	0.163954
D6	2P	0.154198
D6	2P	0.143934
D6	2P	0.169512
D6	2P	0.158908
D6	2P	0.16337
D6	2P	0.152454
D6	2P	0.155069
D6	2P	0.155765
D6	3P	0.159517
D6	3P	0.16626
D6	3P	0.172194
D6	3P	0.161933
D6	3P	0.20625
D6	3P	0.152481
D6	3P	0.169563
D6	3P	0.146133
D6	3P	0.169242
D6	3P	0.169987
D6	3P	0.149839
D6	3P	0.160365
D6	3P	0.149803
D6	3P	0.159487
D6	3P	0.15228
D6	3P	0.152265
D6	3P	0.155637
D6	3P	0.144113
D6	3P	0.155928
D6	3P	0.189424
D6	3P	0.222623
D6	3P	0.309915
D6	3P	0.178994
D6	3P	0.164081
D6	3P	0.184456
D6	3P	0.208996
D6	3P	0.335125
D6	3P	0.14794
D6	3P	0.152238
D6	3P	0.152294
D6	3P	0.180007
D6	3P	0.151079
D6	3P	0.175125
D6	3P	0.178017
D6	3P	0.160746
D6	3P	0.188532
D6	3P	0.170949
D6	3P	0.198239
D6	3P	0.147829
D6	3P	0.152882
D6	4P	0.163644
D6	4P	0.166595
D6	4P	0.160405
D6	4P	0.174474
D6	4P	0.151163
D6	4P	0.158267
D6	4P	0.15255
D6	4P	0.16254
D6	4P	0.153157
D6	4P	0.159389
D6	4P	0.174814
D6	4P	0.157241
D6	4P	0.152183
D6	4P	0.148895
D6	4P	0.149859
D6	4P	0.169507
D6	4P	0.164412
D6	4P	0.150183
D6	4P	0.152397
D6	4P	0.150144
D6	4P	0.161741
D6	4P	0.167233
D6	4P	0.255686
D6	4P	0.167082
D6	4P	0.168627
D6	4P	0.149599
D6	4P	0.156355
D6	4P	0.156871
D6	4P	0.157227
D6	4P	0.199001
D6	4P	0.16611
D6	4P	0.14862
D8	C	0.163837
D8	C	0.161109
D8	C	0.174889
D8	C	0.178454
D8	C	0.167671
D8	C	0.173511
D8	C	0.162971
D8	C	0.166948
D8	C	0.170626
D8	C	0.159613
D8	C	0.162933
D8	C	0.16666
D8	C	0.166363
D8	C	0.162512
D8	C	0.157895
D8	C	0.162702
D8	C	0.166539
D8	C	0.160532
D8	C	0.171034
D8	C	0.162624
D8	1P	0.155532
D8	1P	0.168564
D8	1P	0.1615
D8	1P	0.164657
D8	1P	0.170567
D8	1P	0.167149
D8	1P	0.17788
D8	1P	0.174326
D8	1P	0.162167
D8	1P	0.164355
D8	1P	0.170144
D8	1P	0.164997
D8	1P	0.172466
D8	1P	0.164548
D8	1P	0.169895
D8	1P	0.175656
D8	1P	0.156436
D8	1P	0.169569
D8	1P	0.165237
D8	1P	0.163349
D8	2P	0.160713
D8	2P	0.188025
D8	2P	0.166961
D8	2P	0.182375
D8	2P	0.163539
D8	2P	0.158656
D8	2P	0.158262
D8	2P	0.179599
D8	2P	0.192403
D8	2P	0.15943
D8	2P	0.174012
D8	2P	0.170786
D8	2P	0.157106
D8	2P	0.163068
D8	2P	0.15724
D8	2P	0.179869
D8	2P	0.168741
D8	2P	0.169194
D8	2P	0.175243
D8	3P	0.18068
D8	3P	0.168219
D8	3P	0.187659
D8	3P	0.190343
D8	3P	0.179048
D8	3P	0.178686
D8	3P	0.185557
D8	3P	0.184236
D8	3P	0.162483
D8	3P	0.179361
D8	3P	0.168835
D8	3P	0.185665
D8	3P	0.174309
D8	3P	0.18
D8	3P	0.165271
D8	3P	0.165484
D8	3P	0.167966
D8	3P	0.159218
D8	3P	0.189489
D8	3P	0.180114
D8	4P	0.159023
D8	4P	0.181261
D8	4P	0.180279
D8	4P	0.164161
D8	4P	0.201826
D8	4P	0.162901
D8	4P	0.173505
D8	4P	0.166862
D8	4P	0.162774
D8	4P	0.166618
D8	4P	0.171518
D8	4P	0.160818
D8	4P	0.156959
D8	4P	0.165523
D8	4P	0.15917
D8	4P	0.168481
D8	4P	0.201311
D8	4P	0.168107
D8	4P	0.164757
D8	4P	0.168919

## Sheet: DI trial two
Date code	Traitement	DIo/ABS
D1	C	0.164699
D1	C	0.162641
D1	C	0.169597
D1	C	0.174607
D1	C	0.164266
D1	4P	0.183494
D1	4P	0.183087
D1	4P	0.192497
D1	4P	0.157408
D1	4P	0.222992
D1	2P	0.149266
D1	2P	0.167801
D1	2P	0.1546
D1	2P	0.1555
D1	2P	0.160718
D1	1P	0.161369
D1	1P	0.152292
D1	1P	0.169712
D1	1P	0.169872
D1	1P	0.159873
D1	3P	0.156368
D1	3P	0.159242
D1	3P	0.162598
D1	3P	0.154669
D1	3P	0.15564
D1	4P	0.16599
D1	4P	0.169081
D1	4P	0.174459
D1	4P	0.163324
D1	1P	0.162966
D1	1P	0.172127
D1	1P	0.180491
D1	1P	0.180491
D1	1P	0.169731
D1	3P	0.184053
D1	3P	0.217
D1	3P	0.19162
D1	C	0.155981
D1	C	0.166171
D1	C	0.169522
D1	C	0.159061
D1	C	0.17334
D1	2P	0.16217
D1	2P	0.158289
D1	2P	0.157689
D1	2P	0.161718
D1	2P	0.178179
D1	2P	0.173253
D1	2P	0.207222
D1	2P	0.179136
D1	2P	0.167368
D1	C	0.162385
D1	C	0.163099
D1	C	0.161527
D1	C	0.170208
D1	C	0.181122
D1	3P	0.159066
D1	3P	0.181026
D1	3P	0.180287
D1	3P	0.166249
D1	4P	0.185414
D1	4P	0.174984
D1	1P	0.16398
D1	1P	0.153158
D1	1P	0.169058
D1	1P	0.177167
D1	4P	0.173186
D1	4P	0.181892
D1	4P	0.20425
D1	4P	0.174713
D1	4P	0.189202
D1	1P	0.177793
D1	1P	0.167502
D1	1P	0.176202
D1	1P	0.177511
D1	1P	0.168427
D1	C	0.167981
D1	C	0.177824
D1	C	0.172119
D1	C	0.171836
D1	C	0.161306
D1	3P	0.164412
D1	3P	0.17124
D1	3P	0.191843
D1	3P	0.158911
D1	2P	0.160944
D1	2P	0.15404
D1	2P	0.178925
D1	2P	0.179058
D3	C	0.193614
D3	C	0.178985
D3	C	0.178791
D3	C	0.182362
D3	C	0.191503
D3	2P	0.191294
D3	2P	0.179487
D3	2P	0.184967
D3	2P	0.185444
D3	2P	0.184517
D3	1P	0.181088
D3	1P	0.179954
D3	1P	0.174155
D3	1P	0.17859
D3	1P	0.188082
D3	3P	0.171988
D3	3P	0.176894
D3	3P	0.165135
D3	3P	0.165049
D3	3P	0.174311
D3	4P	0.171326
D3	4P	0.168285
D3	4P	0.17804
D3	4P	0.165565
D3	4P	0.19859
D3	2P	0.184355
D3	2P	0.182808
D3	2P	0.182388
D3	2P	0.174879
D3	2P	0.194449
D3	4P	0.181559
D3	4P	0.18218
D3	4P	0.255107
D3	4P	0.21898
D3	4P	0.195527
D3	C	0.18605
D3	C	0.189847
D3	C	0.175845
D3	C	0.195131
D3	C	0.18262
D3	3P	0.258501
D3	3P	0.185358
D3	3P	0.185785
D3	1P	0.190557
D3	1P	0.183774
D3	1P	0.204538
D3	1P	0.17087
D3	1P	0.183179
D3	2P	0.170542
D3	2P	0.183877
D3	2P	0.193181
D3	2P	0.179883
D3	2P	0.193018
D3	3P	0.176139
D3	3P	0.172893
D3	3P	0.184081
D3	3P	0.182028
D3	3P	0.176704
D3	C	0.182909
D3	C	0.178936
D3	C	0.197281
D3	C	0.193084
D3	C	0.179816
D3	1P	0.187228
D3	1P	0.172466
D3	1P	0.187179
D3	1P	0.164714
D3	1P	0.176556
D3	4P	0.187616
D3	4P	0.188297
D3	4P	0.226834
D3	4P	0.189303
D3	1P	0.181809
D3	1P	0.192702
D3	1P	0.234507
D3	1P	0.189642
D3	C	0.194801
D3	C	0.210612
D3	C	0.191704
D3	C	0.187228
D3	C	0.188412
D3	2P	0.184136
D3	2P	0.181383
D3	2P	0.174918
D3	2P	0.172558
D3	4P	0.237065
D3	4P	0.226185
D3	4P	0.191919
D3	4P	0.19487
D3	3P	0.189922
D3	3P	0.18298
D3	3P	0.178822
D3	3P	0.177133
D6	2P	0.188136
D6	2P	0.1898
D6	2P	0.183089
D6	2P	0.187957
D6	3P	0.186865
D6	3P	0.178097
D6	3P	0.176831
D6	3P	0.184166
D6	3P	0.175689
D6	1P	0.180619
D6	1P	0.188292
D6	1P	0.178984
D6	1P	0.174777
D6	1P	0.176152
D6	4P	0.169818
D6	4P	0.18129
D6	4P	0.173282
D6	4P	0.18094
D6	4P	0.168667
D6	C	0.177162
D6	C	0.182924
D6	C	0.180974
D6	C	0.181289
D6	C	0.204429
D6	2P	0.186717
D6	2P	0.1827
D6	2P	0.167285
D6	2P	0.180392
D6	2P	0.187138
D6	4P	0.183772
D6	4P	0.185034
D6	4P	0.184245
D6	4P	0.174914
D6	C	0.186235
D6	C	0.16722
D6	C	0.174853
D6	C	0.170602
D6	C	0.180512
D6	3P	0.187035
D6	3P	0.170309
D6	3P	0.18539
D6	3P	0.184996
D6	3P	0.174103
D6	1P	0.182327
D6	1P	0.179487
D6	1P	0.187333
D6	1P	0.185147
D6	C	0.19627
D6	C	0.214062
D6	C	0.190493
D6	C	0.171868
D6	C	0.191206
D6	3P	0.201098
D6	3P	0.186223
D6	3P	0.186908
D6	3P	0.179891
D6	3P	0.188897
D6	4P	0.197615
D6	4P	0.192313
D6	4P	0.184928
D6	4P	0.192585
D6	4P	0.180631
D6	2P	0.190129
D6	2P	0.179061
D6	2P	0.188478
D6	2P	0.173093
D6	2P	0.173925
D6	1P	0.181776
D6	1P	0.179593
D6	1P	0.181169
D6	1P	0.170674
D6	C	0.187688
D6	C	0.184952
D6	C	0.19629
D6	C	0.18008
D6	C	0.185506
D6	3P	0.192077
D6	3P	0.191073
D6	3P	0.179627
D6	3P	0.198341
D6	3P	0.185608
D6	2P	0.190239
D6	2P	0.206974
D6	2P	0.177377
D6	2P	0.189556
D6	2P	0.206621
D6	4P	0.183697
D6	4P	0.190479
D6	4P	0.180749
D6	4P	0.177885
D6	4P	0.2005
D6	1P	0.172694
D6	1P	0.195059
D6	1P	0.180842
D6	1P	0.187968
D8	2P	0.173444
D8	2P	0.18431
D8	2P	0.194424
D8	2P	0.187427
D8	2P	0.189869
D8	4P	0.176672
D8	4P	0.179123
D8	4P	0.167725
D8	4P	0.161175
D8	4P	0.175256
D8	C	0.17638
D8	C	0.174156
D8	C	0.173576
D8	C	0.172557
D8	C	0.174169
D8	3P	0.179091
D8	3P	0.177414
D8	3P	0.177861
D8	3P	0.182528
D8	3P	0.175432
D8	1P	0.193052
D8	1P	0.173179
D8	1P	0.189446
D8	1P	0.194175
D8	1P	0.181221
D8	2P	0.182303
D8	2P	0.196132
D8	2P	0.19085
D8	2P	0.19395
D8	2P	0.189359
D8	4P	0.181378
D8	4P	0.188089
D8	4P	0.190131
D8	4P	0.195065
D8	4P	0.186254
D8	1P	0.175561
D8	1P	0.182745
D8	1P	0.199507
D8	1P	0.185764
D8	1P	0.192877
D8	3P	0.19036
D8	3P	0.172169
D8	3P	0.18592
D8	3P	0.178906
D8	3P	0.190525
D8	C	0.183543
D8	C	0.182185
D8	C	0.185318
D8	C	0.175384
D8	C	0.184751
D8	C	0.190984
D8	C	0.199414
D8	C	0.179097
D8	C	0.176493
D8	C	0.18277
D8	2P	0.18069
D8	2P	0.179688
D8	2P	0.181556
D8	2P	0.186051
D8	2P	0.176829
D8	1P	0.182549
D8	1P	0.197278
D8	1P	0.199473
D8	1P	0.188393
D8	1P	0.182299
D8	3P	0.184785
D8	3P	0.193824
D8	3P	0.20577
D8	3P	0.187331
D8	4P	0.182543
D8	4P	0.187965
D8	4P	0.179476
D8	4P	0.185435
D8	4P	0.174492
D8	4P	0.16874
D8	4P	0.182352
D8	4P	0.192227
D8	4P	0.191548
D8	4P	0.189766
D8	C	0.173052
D8	C	0.186296
D8	C	0.184369
D8	C	0.186018
D8	C	0.183172
D8	3P	0.182373
D8	3P	0.177457
D8	3P	0.194423
D8	3P	0.197958
D8	3P	0.193025
D8	2P	0.191439
D8	2P	0.197915
D8	2P	0.205961
D8	2P	0.189646
D8	2P	0.181062
D8	1P	0.172698
D8	1P	0.174659
D8	1P	0.16696
D8	1P	0.186772
D8	1P	0.172936
